# Supplementary material for: The mouse metallomic landscape of aging and metabolism
Source: Nat Commun. 2022 Feb 1;13:607. doi: 10.1038/s41467-022-28060-x (PMC8807729; doi:10.1038/s41467-022-28060-x)
Supplement: Supplementary file 4 — Supplementary data 1 [file 41467_2022_28060_MOESM4_ESM.xlsx]

## Sheet: Supp Table 1
Organ	Mouse_ID	Age	Mn	Fe	Co	Cu	Zn	Se	Rb	Mo	Cd	Ca	K	Na	P	S	Mg	δ65Cu	δ66Zn
LIVER	RHO-2860	6	3.66	163	0.28	16.25	91.4	3.87	28.85	3.31		59.66	10571	2401	10099	8472	753	0.12	-0.09
	RHO-2861	6	2.76	159.94	0.31	14.9	82.47	3.5	27.84	2.84		43.48	9388	2231	9355	7541	665	0.32	-0.06
	RHO-2862	6	3.07	147	0.31	16.51	83.3	4.62	25.88	2.99		47.74	9168	2324	9359	7965	688	0.33	-0.01
	RHO-2863	6	4.24	275	0.39	16.82	89.2	3.32	30.47	2.95		46.1	10922	2245	10436	8216	727	0.35	-0.07
	RHO-2864	6	3.17	184	0.26	14.37	75.7	5.21	15.52	2.61		106.48	5870	8843	8866	6500	597	0.28	-0.07
	RHO-2865	6	3.91	242	0.33	17.77	94.6	4.28	31.25	3.14		84.47	11066	1943	10799	9445	788	0.33	-0.11
	RHO-2866	6	3.11	199	0.3	15.77	80.2	5.17	26.37	2.7		35.21	10021	2040	9298	7514	662	0.37	-0.09
	RHO-2867	6	3.8	183	0.3	16.11	87	4.16	27.76	3.04		36.64	9670	2039	9869	8056	703	0.11	-0.1
	RHO-2868	6	3.74	199	0.35	18.4	91.3	5.28	29.45	3.08		43.01	9712	3790	10234	8540	728	0.38	-0.03
	RHO-2869	6	2.97	210	0.29	17.36	77.7	3.85	24.97	3.18	0.01	34.01	9403	2324	9027	8347	667	0.47	-0.05
	RHO-2870	6	3.27	215	0.31	16.34	90.6	3.8	29.53	3.26	0.02	73.46	12250	3100	11229	9177	815	0.09	0.03
	RHO-2871	6	3.57	256	0.32	19.08	90.5	4.73	29.52	3.64	0.02	65.23	12354	3257	10800	8877	815	0.22	-0.03
	RHO-2872	6	2.98	259	0.25	19.11	78.9	4.29	31.97	3.26	0.02	34.58	11217	2624	9944	7801	703	0.49	-0.05
	RHO-2873	6	2.79	192	0.27	14.77	83.2	3.33	27.25	3.33	0.01	74.02	9908	2559	9646	8153	694	-0.06	-0.05
	RHO-2874	6	3.22	186	0.24	14.83	80.9	3.61	25.46	3.16	0.02	28.9	10105	3106	9458	7926	678	0.21	-0.09
	RHO-2876	6	3.01	144	0.29	14.91	73.9	4.12	24.23	3.11	0.01	27.3	9757	2585	8463	7411	626	0.36	-0.04
	RHO-2880	16	2.62	309	0.24	13.47	75.7	4.17	22.63	2.91	0.02	32.58	9232	3791	8653	6415	635	0.07	-0.06
	RHO-2883	16	3.02	201	0.26	15.43	87.8	4.44	27.96	3.39	0.01	39.36	11258	2399	9912	8084	715	-0.05	-0.08
	RHO-2884	16	2.63	143	0.27	11.76	65.5	3.52	20.75	2.61	0.02	26.24	10245	3105	8606	6662	609	-0.03	0.05
	RHO-2886	16	2.61	414	0.27	21.09	94.2	5.67	39.11	3.48	0.02	65.01	13282	2716	10612	8597	743	0.39	-0.18
	RHO-2887	16	3.54	261	0.38	18.36	97.7	4.73	29.53	3.71	0.02	55.17	12839	3648	10653	8328	755	0.07	-0.05
	RHO-2888	16	2.47	154	0.24	14.34	70.1	3.49	22.48	2.74	0.02	31.94	9865	2211	8572	6515	610	0.2	-0.09
	RHO-2889	16	3.33	336	0.35	20.74	90.2	4.85	29.95	3.6	0.02	51.56	12127	5499	10891	8975	761	0.45	-0.06
	RHO-2890	16	3.48	319	0.31	16.3	88.3	4.8	27.87	3.01		38.25	9284	2104	9317	8060	650	0.36	-0.09
	RHO-2891	16	4.23	326	0.32	16.59	90.6	3.7	27.47	2.42		50.09	10341	2468	10050	8359	693	0.09	-0.06
	RHO-2892	16	4.15	180	0.33	14.64	86.3	3.92	27.93	2.79		35.29	9806	1699	9328	7412	659	-0.02	-0.08
	RHO-2893	16	4.5	249	0.48	18.41	101.9	4.77	32.56	3.25		74.32	11355	2081	10885	8608	767	0.06	0
	RHO-2894	16	4.91	197	0.32	18.56	102.7	3.38	34.72	3.46		51.06	10859	2602	10470	8127	732	-0.15	-0.03
	RHO-2895	16	4.14	227	0.36	17.43	95.6	4.5	31.09	3.13		45.05	10912	2106	10255	7838	712	-0.09	-0.01
	RHO-2896	16	4.01	220	0.33	14.42	83.2	3.9	24.51	2.78		77.29	8688	2238	9125	7885	636	-0.02	-0.08
	RHO-2897	16	3.28	276	0.24	15.16	87.7	3.62	25.25	2.69		63.95	9172	1692	9083	7426	655	0.09	-0.08
	RHO-2898	16	4.06	188	0.39	15.53	87.6	3.59	27.07	2.84		38.57	9704	2371	9627	7114	673	0	-0.04
	RHO-2899	16	4.2	169	0.27	15.05	93.4	4.31	28	3.13		65.42	8832	1806	9077	7565	629	-0.04	-0.12
	RHO-2900	24	2.62	199	0.23	11.37	67.7	2.92	19.37	2.4	0.01	25.49	9208	2117	8045	6765	568	-0.06	-0.04
	RHO-2902	24	3.26	245	0.32	14.99	84.9	3.22	29.31	3.12	0.03	72.87	11481	2722	9799	7485	722	-0.07	0.02
	RHO-2903	24	3.64	187	0.26	15.85	87.9	4.24	23.46	3.34	0.01	40.69	12014	2769	10159	8407	733	0.03	-0.08
	RHO-2904	24	5.19	115	0.39	18.35	109.8	5.39	37.86	3.14		51.59	11208	2937	11661	8859	796	0	-0.15
	RHO-2905	24	3.22	332	0.29	14.79	101.2	2.75	28.26	2.88	0.02	58.3	14534	3858	12164	10198	852	0.37	-0.17
	RHO-2906	24	2.55	382	0.23	12.78	76.4	2.71	21.91	2.45	0.02	80.35	12149	2291	9776	8382	734	0.18	-0.12
	RHO-2907	24	3.22	239	0.32	15.49	93.1	3.68	26.36	3.2	0.02	39.46	11039	3900	10532	9207	777	0.05	0
	RHO-2908	24	3.18	283	0.29	14.61	86	3.37	26.03	3.02	0.02	66.73	11490	3775	9815	8663	734	-0.04	-0.04
	RHO-2910	24	3.72	232	0.45	14.33	85.9	4.85	23.55	3		37.7	7804	3373	8312	7371	575	-0.04	-0.03
	RHO-2911	24	3.66	255	0.32	16.08	83.5	4.88	24.41	2.69		72.92	9420	8993	8858	7135	622	-0.09	-0.04
	RHO-2913	24	3.36	247	0.3	14.58	86.9	4.47	20.53	2.38		51.61	7387	5474	8442	6745	587	-0.04	-0.04
	RHO-2915	24	5.11	279	0.39	17.71	109.5	4.98	33.49	3.07		45.66	10838	2242	10226	8509	721	0.03	-0.09
	RHO-2916	24	4.53	260	0.36	16.89	101.5	3.98	24.71	2.79		64.26	9555	4892	9726	7898	694	0	-0.06
	RHO-2917	24	4.77	214	0.31	19.65	107.2	6.27	31.55	3.25		43.81	10549	2961	10778	8492	750	0.01	-0.11
	RHO-2918	24	4.28	349	0.41	19.18	101.6	5.86	31.09	3		53.19	10915	2543	10399	8043	718	0.17	-0.14
	RHO-2919	24	4.46	297	0.31	17.33	102.9	3.17	29.77	2.29		39.82	10040	1770	9938	8376	699	-0.03	-0.1
BRAIN	RHO-2860	6	1.74	65		18.85	63.8		11.65			381.05	16768	4667	14206	7206	674	0.64	0.09
	RHO-2861	6	1.31	62		14.63	59.2		12.12			366.67	16583	4623	14065	7331	681	0.42
	RHO-2862	6	1.64	71		16.72	65.6		12.31			239.29	19137	4989	15643	8173	752	0.69	0.05
	RHO-2863	6	1.73	66		19.5	64.5		12.43			504.4	18403	4975	15283	8000	742	0.61	0.03
	RHO-2864	6	1.78	66		17.89	63.1		11.65			250.98	17696	5000	14843	7685	712	0.68	0.03
	RHO-2870	6	1.67	63	0.03	19.81	58.9	1.24	12.2			679.06	14248	4808	13290	6506	655	0.91	0.06
	RHO-2871	6	1.72	74	0.03	21.21	61.7	0.71	12.85			821.39	15806	3771	14361	7006	714	0.95	0.02
	RHO-2872	6	2	75	0.07	18.73	66.7	0.55	13.98			2604.29	15791	4472	14573	6749	742	0.78	0.01
	RHO-2873	6	1.69	79	0.04	20.02	60.3	1.44	13.1			722.96	15653	4615	14044	6994	703	0.83	0.02
	RHO-2874	6	1.95	70	0.04	20.3	62.7	0.76	13.68			552.71	16047	4626	13870	6932	734	0.86	0.03
	RHO-2876	6	1.9	50	0.05	16.7	54.9	0.68	13.84			676.92	15395	4264	13231	6608	600	0.84	0.05
	RHO-2880	16	1.74	35	0.06	16.58	45.3	0.92	10.38			928.45	12998	3623	11765	5917	542	0.85	0.05
	RHO-2883	16	1.73	78	0.07	21.69	64.2	0.64	12.57			1646.01	15482	5134	14463	7018	762	0.82	0
	RHO-2884	16	1.68	86	0.07	23.36	63.2	0.99	12.1			1645.63	15249	4785	14180	6845	741	0.8	0.02
	RHO-2886	16	1.28	78	0.06	23.72	65.3	0.99	14.4			1101.18	16077	4851	14055	6909	774	0.82	-0.02
	RHO-2887	16	1.77	92	0.06	23.38	64.1	1.13	12.94			483.18	15994	5017	14343	7239	772	0.89	0.01
	RHO-2888	16	1.77	83	0.07	24.55	63	1.5	12.63			203.17	15653	4945	14147	7113	762	0.81	-0.02
	RHO-2889	16	1.13	81		15.69	51.6		9.39			2375.44	12860	3688	12202	5834	580	0.56	0.04
	RHO-2890	16	1.29	74		20.48	55.7		9.86			2002.9	14715	4173	13638	6758	638	0.81	0.08
	RHO-2891	16	1.66	82		19.14	63.3		10.21			1552.02	17106	4769	14803	7434	704	1.22	0.05
	RHO-2892	16	1.46	76		22.56	62.3		11.13			479.44	16500	4594	13806	7383	663	0.93	0.02
	RHO-2893	16	1.55	78		21.75	63.7		11.61			577.4	16825	4684	14842	7814	702	0.86	-0.02
	RHO-2900	24	1.5	85		26.07	56.5		9.61			471.62	15568	4485	13351	7176	645	0.77	0
	RHO-2902	24	1.56	96		21.19	66.4		14.1			715.92	17169	4606	14055	7736	700	0.38	0.04
	RHO-2903	24	1.64	106		26.08	62.9		10.41			240.2	16431	4698	14299	7578	675	0.73	0.04
	RHO-2904	24	1.3	94	0.19	23.63	63.2		11.7			377.14	14986	4410	13324	6962	631	0.58	0.1
	RHO-2905	24	1.52	82		23.49	59.6		11.46			253.33	15906	4821	14528	7533	673	1	0.03
	RHO-2911	24	1.93	59	1.06	20.09	48.8	0.45	9.87	2.73		679.33	14026	3887	12106	6224	518	0.76	0.14
	RHO-2913	24	1.86	92	0.08	25.14	65.6	0.79	11.5			656.21	15897	5304	14732	7394	797	0.96	0.07
	RHO-2915	24	1.74	83	0.07	24.56	60.7	1.11	11.72			1127.07	14573	4567	13803	6752	761	0.72	0.03
	RHO-2916	24	1.78	87	0.08	27.92	63.6	0.93	10.5			213.36	15668	4645	13981	7072	770	0.59	0.02
	RHO-2917	24	1.77	96	0.08	28.37	65.8	0.78	11.54			474.03	15801	4578	14651	7439	823	0.71	0
	RHO-2919	24	1.9	94	0.07	28.87	66.6	0.92	12.07			399.83	15192	4874	14599	7384	826	0.87	0.07
HEART	RHO-2864	6	2.89	227	0.12	22.74	51.8	1.36	14.22			67.48	8160	7621	8267	10000	704	0	-0.05
	RHO-2870	6	3.7	325		30.01	67.5		11.83			89.66	7666	12920	9866	10748	782	-0.26	0.03
	RHO-2871	6	5.39	461	0.42	28.78	70.7		18.19			108.93	10827	8643	10387	12565	936	0	-0.04
	RHO-2872	6	2.74	300		28.85	69.5		18.63			81.2	10675	9872	10316	12162	910	-0.27	0.03
	RHO-2873	6	3.58	348		28.58	61.3		14.52			131.94	9879	12065	9957	10971	786	-0.04	-0.09
	RHO-2889	16	3.26	361		27.71	62.6		16.85			119.05	10638	6683	9981	12267	924	-0.09	-0.01
	RHO-2890	16	2.43	323		27.3	61.6		15.03			93.33	10505	8106	9933	11914	894	0.27	0.01
	RHO-2891	16	3.06	383		29.01	66.7		14.79			84.4	10830	7454	10702	13433	1000	-0.03	-0.05
	RHO-2892	16	3.14	452		28.07	62.3		14.89			102.9	11235	8571	10303	12371	932	-0.14	-0.11
	RHO-2895	16	2.92	267	0.15	23.81	53.3	0.9	15.45			61.62	9495	6621	8944	10793	816	-0.01	0.01
	RHO-2900	24	2.59	371		27.6	66.2		14.38			106.86	10941	8260	10490	12510	968	-0.42	0.02
	RHO-2905	24	2.82	273	0.2	24.8	56.4	0.92	17.8			147.75	10107	6343	9478	11556	808	0.25	0.03
	RHO-2906	24	2.26	350		27.25	67.9		15.06			155.13	11829	9733	10751	12897	969	-0.06	-0.03
	RHO-2907	24	2.8	355		28.81	66.8		15.43			110.1	10646	10768	10677	12374	936	-0.21	0.09
	RHO-2911	24	2.51	304		26.55	61.4		13.49			89.25	10774	8669	9955	11914	891	-0.19	-0.01
MUSCLE	RHO-2870	6	0.76	48		3.66	27		27.62			347.07	16517	1942	8934	13041	1159	-0.31	0.16
	RHO-2871	6	1.98	118	0.16	4.2	32.9		27.65				15982	2170	10608	13021	1198	-0.19	0.16
	RHO-2872	6	0.95	36	0.02	4.39	25.4	0.87	33.37			276.54	16553	2029	8458	12615	1086	-0.17	0.09
	RHO-2873	6	0.6	57		3.58	24.4		26.92			505.04	15739	1801	8798	12571	1101	-0.34	0.13
	RHO-2874	6	1.16	41		4.15	27		29.93			287.07	16694	2009	9378	13463	1187	-0.43	0.11
	RHO-2876	6	0.7	45		3.8	32.8		26.48				15592	2384	11786	13217	1269	-0.63	0.15
	RHO-2880	16	0.55	84		3.98	26.3		26.36			349.87	16176	2763	9132	13545	1145	-0.38	0.09
	RHO-2883	16	0.69	57		4.78	30.1		30.6			394.4	16157	2368	9288	13413	1133	-0.51	0.13
	RHO-2884	16	0.74	56		4.58	30		27.49			390.36	16264	2278	9438	13543	1157	-0.43	0.15
	RHO-2886	16	0.44	68		5.03	32.8		33.95			590.85	17160	2298	9850	14141	1199	-0.63	0.07
	RHO-2887	16	0.79	54		4.29	28.9		28.81			355.32	16286	2381	9158	13187	1142	-0.59	0.13
	RHO-2889	16		39	0.03	4.36	26.7	0.3	36.05			414.97	18159	2212	9309	13697	1180	-0.26	0.06
	RHO-2903	24	0.64	54		3.95	31.9		22.56			428.03	15596	2545	8952	13487	1108	-0.33	0.09
	RHO-2906	24		48	0.03	4.05	23.6	0.68	22.72			435.45	13944	2097	8101	12172	947	-0.08	0.12
	RHO-2907	24	0.69	59		4.54	29.2		27.61			480	15873	2561	9267	13489	1136	-0.33	0.07
	RHO-2908	24	0.9	78		4.79	30.3		25.99			401.87	14475	1977	8277	12235	1018	-0.3	0.05
	RHO-2910	24	1.03	71		4.03	36		24.13				14791	2635	13026	12532	1222	-0.46	0.24
	RHO-2913	24	0.96	67		4.9	32.5		25.71			713.43	15898	2604	9424	13637	1136	-0.68	0.13
KIDNEY	RHO-2860	6	6.1	189	0.75	15.61	74.6	5.12	21.19	1.1		161.47	10000	4658	12048	8459	765	1.39	0.24
	RHO-2861	6	6.28	212	0.82	16.62	78.9	5.46	22.99	1.31		123.08	9509	5568	13368	8799	812	1.56	0.3
	RHO-2870	6	6.57	246	0.78	16.09	73	5.23	22.38		0.04	155.64	9037	3587	10900	7597	863	1.25	0.35
	RHO-2871	6	6.91	187	0.92	17.83	81	6.44	27.62		0.04	102.76	9868	5413	12402	8473	951	1.25	0.32
	RHO-2872	6	6.61	161	1.01	17.66	76.8	4.62	25.8		0.05	119.52	9344	5262	12027	7961	862	1.35	0.41
	RHO-2873	6	5.91	305	1.04	16.16	72.5	5	21.71		0.05	168.08	9395	4705	11162	7827	858	1.29	0.36
	RHO-2874	6	7.1	151	0.84	16.37	75.7	5.78	21.28		0.03	91.34	8352	5981	11095	7469	847	1.28	0.29
	RHO-2883	16	5.55	168	0.76	14.8	65.8	4.98	19.81		0.07	134.9	8188	5255	10227	7068	778	1.26	0.24
	RHO-2884	16	6.06	165	0.67	16.4	74.3	7.14	21.4		0.08	105.36	8514	5584	11267	7706	861	1.24	0.27
	RHO-2886	16	4.33	289	0.91	17.59	75.5	6.59	29.41		0.07	208.85	10895	5106	12087	8709	963	1.3	0.28
	RHO-2887	16	6.95	208	0.76	17.25	80.5	6.18	24.56		0.07	135.48	9454	5988	12348	8413	945	1.26	0.31
	RHO-2888	16	5.66	150	0.54	14.8	67.4	5.74	20.64		0.06	112.04	7811	5480	10664	7131	791	1.35	0.23
	RHO-2889	16	5.06	169	0.59	15.83	71.7	5.1	22.52	1.17		152.6	10203	5116	12057	8688	770	1.45	0.33
	RHO-2890	16	7.11	228	0.73	17.28	81.2	6.27	21.22	1.45		144.1	10482	6318	13703	9549	852	1.39	0.26
	RHO-2900	24	5.18	159	0.65	14.52	68.6	5.51	15.92	1.11		146.77	8607	6035	11577	8269	722	1.23	0.28
	RHO-2902	24	5.97	196	0.65	16.59	77	5.58	24.82	1.29		247.26	11030	5262	13097	9473	862	1.16	0.33
	RHO-2913	24	5.7	173	0.84	15.31	68	5.77	16.79		0.09	117.62	7566	6195	10881	7337	799	1.34	0.31
	RHO-2915	24	6.27	210	0.93	17.51	80.7	6.4	21.68		0.11	193.66	9676	6649	12769	8859	951	1.37	0.24
	RHO-2916	24	6.7	195	0.67	17.07	78.1	5.97	18.8		0.1	167.27	8884	6401	12146	8401	936	1.37	0.31
	RHO-2917	24	5.7	179	0.87	15.96	74.1	6.19	16.59		0.08	125.63	7301	6331	11825	7777	863	1.38	0.29
	RHO-2919	24	4.98	157	0.72	13.44	62.9	4.3	15.51		0.06	113.15	6822	5229	10102	6795	750	1.25	0.24
