# Supplementary material for: The mouse metallomic landscape of aging and metabolism
Source: Nat Commun. 2022 Feb 1;13:607. doi: 10.1038/s41467-022-28060-x (PMC8807729; doi:10.1038/s41467-022-28060-x)
Supplement: Supplementary file 6 — Source_data [file 41467_2022_28060_MOESM6_ESM.xlsx]

## Sheet: Figure_1B_Dots
ID	Age_binned	organ	Dim.1	Dim.2	Dim.3	Dim.4	Dim.5
2860	Age < 9 m.o.	Brain	0.160108	-3.0259	-0.855758	-0.146513	0.0436989
2860	Age < 9 m.o.	Liver	-0.0318618	2.08459	-1.18224	-0.556198	0.683448
2860	Age < 9 m.o.	Kidney	2.76376	-0.324092	1.72781	-1.57181	0.0873582
2861	Age < 9 m.o.	Brain	-0.525703	-2.809	-0.824158	-0.279604	-0.241253
2861	Age < 9 m.o.	Liver	0.466681	1.38055	-1.40184	-0.879343	-0.69811
2861	Age < 9 m.o.	Kidney	3.29682	-0.551445	2.37514	-1.52263	0.607295
2862	Age < 9 m.o.	Brain	-0.392897	-3.35304	-0.754927	0.0529261	0.781606
2862	Age < 9 m.o.	Liver	0.609381	1.47771	-0.968811	-0.840298	-0.483149
2863	Age < 9 m.o.	Brain	-0.278747	-3.29512	-0.888726	0.248953	0.743268
2863	Age < 9 m.o.	Liver	0.801038	1.84058	-1.02064	-0.514749	0.55898
2864	Age < 9 m.o.	Brain	-0.0549961	-3.12188	-0.906304	0.0895401	0.333656
2864	Age < 9 m.o.	Liver	1.84287	0.830505	-1.0989	-0.0244213	-2.28222
2864	Age < 9 m.o.	Heart	0.75122	0.74173	0.304703	2.17726	-1.82093
2865	Age < 9 m.o.	Liver	0.376113	2.17303	-1.00017	-0.352298	1.19959
2866	Age < 9 m.o.	Liver	0.967197	1.39448	-1.43789	-0.687795	-0.763093
2867	Age < 9 m.o.	Liver	0.460497	1.93078	-1.36301	-0.61226	0.00821594
2868	Age < 9 m.o.	Liver	1.04705	1.82017	-0.590343	-0.325449	0.473917
2869	Age < 9 m.o.	Liver	0.151234	1.84721	-1.10335	-0.387891	-0.353673
2870	Age < 9 m.o.	Brain	0.237564	-2.95451	-0.974929	-0.220486	-0.43406
2870	Age < 9 m.o.	Liver	-0.169823	1.66621	-0.366789	-0.350108	1.17964
2870	Age < 9 m.o.	Kidney	2.57727	0.435831	2.30019	-1.94748	-0.051435
2870	Age < 9 m.o.	Heart	2.48056	0.361283	1.73105	4.16949	-1.05141
2870	Age < 9 m.o.	Muscle	-5.96921	0.506484	1.4051	-0.734191	-0.532436
2871	Age < 9 m.o.	Brain	-0.0731808	-3.19048	-1.1823	-0.196111	0.345058
2871	Age < 9 m.o.	Liver	-0.0260711	2.29904	-0.516659	0.0328633	1.79459
2871	Age < 9 m.o.	Kidney	2.88437	0.393091	2.77207	-1.69036	0.947958
2871	Age < 9 m.o.	Heart	1.33364	1.38893	1.5209	3.67696	0.553343
2871	Age < 9 m.o.	Muscle	-7.07525	-1.14125	1.28284	-0.571144	1.05496
2872	Age < 9 m.o.	Brain	-0.465384	-3.50839	-1.06418	-0.349356	0.984707
2872	Age < 9 m.o.	Liver	0.260686	1.96787	-1.08304	-0.346443	0.667326
2872	Age < 9 m.o.	Kidney	3.01166	-0.248928	2.82118	-2.0806	0.320405
2872	Age < 9 m.o.	Heart	0.641089	0.637414	1.45284	3.48775	0.00559874
2872	Age < 9 m.o.	Muscle	-5.76173	0.92849	0.938212	-0.909421	-0.449906
2873	Age < 9 m.o.	Brain	0.0144455	-2.95416	-1.0415	-0.0151738	0.138851
2873	Age < 9 m.o.	Liver	-0.433761	2.13062	-1.25621	-0.392749	0.0422162
2873	Age < 9 m.o.	Kidney	3.03394	0.220492	2.58091	-1.43623	0.00211794
2873	Age < 9 m.o.	Heart	1.89117	0.434863	1.15283	4.14471	-0.6224
2873	Age < 9 m.o.	Muscle	-5.82471	0.523688	1.0656	-0.707878	-0.78142
2874	Age < 9 m.o.	Brain	-0.0602013	-2.93634	-0.956987	-0.0871832	0.207731
2874	Age < 9 m.o.	Liver	0.0869844	1.71907	-1.27528	-0.336652	-0.265073
2874	Age < 9 m.o.	Kidney	2.89898	0.239898	2.34437	-1.64137	-0.238435
2874	Age < 9 m.o.	Muscle	-6.12252	0.745616	1.34449	-0.586555	-0.19172
2876	Age < 9 m.o.	Brain	-0.170986	-2.87786	-1.20141	-0.608978	-0.476482
2876	Age < 9 m.o.	Liver	0.0882197	1.62223	-1.27538	-0.79489	-0.932502
2876	Age < 9 m.o.	Muscle	-8.04499	-2.08483	1.51038	-0.807769	1.9602
2880	Age 9-19 m.o.	Brain	0.12908	-2.62303	-1.5307	-0.837178	-1.2255
2880	Age 9-19 m.o.	Liver	0.66221	1.78111	-1.32859	0.114516	-1.22315
2880	Age 9-19 m.o.	Muscle	-5.87158	0.613523	1.2685	-0.0670167	-0.537993
2883	Age 9-19 m.o.	Brain	-0.132908	-3.40688	-0.94811	0.22849	0.644052
2883	Age 9-19 m.o.	Liver	-0.32147	2.2985	-1.39909	-0.350672	0.564224
2883	Age 9-19 m.o.	Kidney	2.87579	-0.237986	1.76541	-1.53423	-0.959849
2883	Age 9-19 m.o.	Muscle	-5.9569	0.818703	1.23896	-0.437109	-0.265143
2884	Age 9-19 m.o.	Brain	0.0226428	-3.367	-0.995082	0.243	0.527522
2884	Age 9-19 m.o.	Liver	0.209741	0.634199	-1.0528	-0.836158	-2.12604
2884	Age 9-19 m.o.	Kidney	3.3438	-0.176522	2.27754	-1.48586	-0.221343
2884	Age 9-19 m.o.	Muscle	-5.90852	0.520244	1.41857	-0.432469	-0.342262
2886	Age 9-19 m.o.	Brain	-0.125718	-3.08903	-1.18484	0.380574	0.648452
2886	Age 9-19 m.o.	Liver	0.355175	3.18368	-1.57581	0.575576	2.33365
2886	Age 9-19 m.o.	Kidney	2.74655	0.226347	2.48091	-1.07103	1.01257
2886	Age 9-19 m.o.	Muscle	-6.56729	1.01104	1.0999	-0.159723	0.423675
2887	Age 9-19 m.o.	Brain	0.205874	-3.03637	-0.874955	0.414478	0.471739
2887	Age 9-19 m.o.	Liver	0.122271	2.49013	-0.916569	0.105674	1.87642
2887	Age 9-19 m.o.	Kidney	3.26992	-0.0602975	2.85384	-1.40452	0.674881
2887	Age 9-19 m.o.	Muscle	-6.0021	0.761442	1.23195	-0.399322	-0.424798
2888	Age 9-19 m.o.	Brain	0.34053	-2.84703	-1.06665	0.569645	0.297121
2888	Age 9-19 m.o.	Liver	0.243742	1.01877	-1.8502	-0.666581	-1.62535
2888	Age 9-19 m.o.	Kidney	2.70767	-0.167295	1.74612	-1.57863	-0.804261
2889	Age 9-19 m.o.	Brain	-0.41957	-2.94078	-1.43117	-0.550357	-0.886184
2889	Age 9-19 m.o.	Liver	0.575503	2.2727	-0.378007	0.90308	1.82397
2889	Age 9-19 m.o.	Kidney	2.35331	-0.648913	2.06264	-1.62694	-0.0233364
2889	Age 9-19 m.o.	Heart	0.384557	1.03676	1.10881	2.93777	0.00333083
2889	Age 9-19 m.o.	Muscle	-6.7215	0.789422	0.960175	-0.514984	0.256306
2890	Age 9-19 m.o.	Brain	-0.0569937	-3.57755	-0.997456	-0.237241	-0.104693
2890	Age 9-19 m.o.	Liver	1.03894	2.34058	-1.31869	-0.260786	-0.059297
2890	Age 9-19 m.o.	Kidney	3.33415	-0.456985	2.55552	-0.98502	0.941044
2890	Age 9-19 m.o.	Heart	0.677149	0.329774	1.24421	2.98238	-0.357718
2891	Age 9-19 m.o.	Brain	0.172964	-3.91736	-0.760288	-0.222433	0.628679
2891	Age 9-19 m.o.	Liver	1.38154	1.53696	-1.07916	-0.101087	-0.441032
2891	Age 9-19 m.o.	Heart	0.381813	0.86894	1.36812	3.61435	0.39431
2892	Age 9-19 m.o.	Brain	0.457759	-3.11534	-1.12786	0.219765	0.0808672
2892	Age 9-19 m.o.	Liver	0.690979	1.81303	-1.52634	-0.93466	-0.590686
2892	Age 9-19 m.o.	Heart	0.749515	1.10116	1.0295	4.08254	0.170249
2893	Age 9-19 m.o.	Brain	0.23715	-3.21229	-1.15959	0.353885	0.513891
2893	Age 9-19 m.o.	Liver	0.782983	2.43804	-0.711418	-0.667498	1.50286
2894	Age 9-19 m.o.	Liver	0.221371	2.72908	-1.06207	-0.68161	1.51841
2895	Age 9-19 m.o.	Liver	0.623468	2.24053	-1.08397	-0.686691	0.710001
2895	Age 9-19 m.o.	Heart	0.300015	0.739533	0.761049	2.13196	-1.13514
2896	Age 9-19 m.o.	Liver	0.850557	1.80643	-1.34101	-0.497774	-0.968566
2897	Age 9-19 m.o.	Liver	0.837743	1.75852	-1.61647	-0.415054	-0.866416
2898	Age 9-19 m.o.	Liver	0.860715	1.61273	-1.27908	-0.801482	-0.462902
2899	Age 9-19 m.o.	Liver	0.550093	2.44012	-1.78783	-0.825231	-0.204669
2900	Age > 19 m.o.	Brain	0.638213	-3.01395	-1.26873	0.622766	-0.227965
2900	Age > 19 m.o.	Liver	0.240113	0.966849	-1.72233	-0.606724	-2.64454
2900	Age > 19 m.o.	Kidney	2.72298	-0.708815	1.89221	-1.17464	-0.855398
2900	Age > 19 m.o.	Heart	0.190558	0.774336	1.38433	3.63624	0.0151775
2902	Age > 19 m.o.	Brain	-0.22356	-2.63907	-1.08117	0.360373	0.495143
2902	Age > 19 m.o.	Liver	0.144644	1.7807	-0.895733	-0.54213	0.199572
2902	Age > 19 m.o.	Kidney	2.33237	-0.330574	2.46962	-1.39878	0.828229
2903	Age > 19 m.o.	Brain	0.769438	-3.06239	-1.01083	0.676999	0.239666
2903	Age > 19 m.o.	Liver	-0.20068	1.84305	-1.20414	-0.179123	0.538608
2903	Age > 19 m.o.	Muscle	-5.57714	0.388093	1.09616	-0.180292	-0.792742
2904	Age > 19 m.o.	Brain	0.555467	-2.69157	-1.02803	0.219431	-0.290646
2904	Age > 19 m.o.	Liver	0.759669	2.48036	-1.2219	-0.803143	1.90323
2905	Age > 19 m.o.	Brain	0.722723	-3.22115	-0.921144	0.301789	0.142681
2905	Age > 19 m.o.	Liver	0.0854628	1.35004	-0.999867	0.668183	1.60388
2905	Age > 19 m.o.	Heart	0.345925	0.585623	0.883301	1.98279	-0.664111
2906	Age > 19 m.o.	Liver	0.259666	1.11753	-1.3675	0.413099	-0.879108
2906	Age > 19 m.o.	Heart	0.303979	0.344742	1.4353	3.8847	0.228081
2906	Age > 19 m.o.	Muscle	-4.82383	0.358739	0.795322	-0.762056	-1.60234
2907	Age > 19 m.o.	Liver	0.112023	1.80408	-0.454119	0.0539907	0.616734
2907	Age > 19 m.o.	Heart	0.939844	0.32291	2.05922	3.84385	-0.0587078
2907	Age > 19 m.o.	Muscle	-5.7957	0.611863	1.10854	-0.237185	-0.384448
2908	Age > 19 m.o.	Liver	0.115012	1.79568	-0.801248	0.228829	0.0445202
2908	Age > 19 m.o.	Muscle	-5.03591	0.94178	0.554628	-0.458218	-1.00671
2910	Age > 19 m.o.	Liver	1.25812	2.20639	-1.13921	-0.363954	-1.13208
2910	Age > 19 m.o.	Muscle	-5.27142	-0.734122	1.8913	-0.718704	0.443541
2911	Age > 19 m.o.	Brain	0.325998	-3.00639	-1.0438	-0.556217	-1.29226
2911	Age > 19 m.o.	Liver	1.37196	1.59572	-1.07274	0.100655	-1.10736
2911	Age > 19 m.o.	Heart	0.330981	0.406044	1.09065	3.33667	-0.515157
2913	Age > 19 m.o.	Brain	0.376842	-3.45757	-0.493883	0.466801	0.604801
2913	Age > 19 m.o.	Liver	1.95128	1.152	-1.07455	0.288759	-2.11961
2913	Age > 19 m.o.	Kidney	3.67212	-0.747619	2.43749	-1.40342	-0.990669
2913	Age > 19 m.o.	Muscle	-5.88188	0.572362	1.29774	-0.116424	-0.354266
2915	Age > 19 m.o.	Brain	0.114598	-3.07841	-0.918119	0.327384	0.214802
2915	Age > 19 m.o.	Liver	1.17773	2.85315	-1.21425	-0.485645	1.22903
2915	Age > 19 m.o.	Kidney	4.01998	-0.758768	2.82293	-0.931995	0.676665
2916	Age > 19 m.o.	Brain	0.320667	-2.98361	-1.05349	0.842003	0.227064
2916	Age > 19 m.o.	Liver	1.56102	1.72391	-0.862182	0.267285	-0.176252
2916	Age > 19 m.o.	Kidney	3.70538	-0.827686	2.9601	-1.19153	0.143048
2917	Age > 19 m.o.	Brain	0.238301	-3.12425	-0.950755	0.87681	0.717757
2917	Age > 19 m.o.	Liver	1.0921	2.65468	-1.16897	-0.237722	1.46515
2917	Age > 19 m.o.	Kidney	3.69012	-0.682389	2.54969	-1.22771	-0.510983
2918	Age > 19 m.o.	Liver	1.5225	2.63018	-1.39586	0.106928	1.07282
2919	Age > 19 m.o.	Brain	0.52042	-3.21665	-0.534446	0.674288	0.640114
2919	Age > 19 m.o.	Liver	1.42919	1.74581	-1.53709	-0.290515	-0.335028
2919	Age > 19 m.o.	Kidney	2.62749	-0.418198	1.58078	-1.4709	-1.56785

## Sheet: Figure_1B_eigenvectors
	Dim.1	Dim.2	Dim.3	Dim.4	Dim.5	metal
Ca	-0.424595	-0.450408	0.0258274	-0.0824299	0.210404	Ca
Cd	0.860304	-0.424207	0.10531	-0.0221855	0.0233249	Cd
Co	0.952668	0.150584	0.180629	-0.0805919	0.0426554	Co
Cu	0.637934	-0.262508	-0.14898	0.623945	0.20727	Cu
Fe	0.483301	0.60865	0.0953681	0.485013	0.106374	Fe
K	-0.644609	-0.590384	-0.175704	0.0492386	0.314571	K
Mg	-0.643869	0.0810382	0.687835	0.0834767	0.21827	Mg
Mn	0.77955	0.366291	0.344634	-0.276907	0.109223	Mn
Mo	-0.590489	0.568403	0.0373838	0.0124547	0.345725	Mo
Na	0.442331	-0.262244	0.461706	0.673454	-0.0462348	Na
P	0.233742	-0.831234	-0.0525919	-0.0367934	0.465132	P
Rb	-0.259415	0.814189	0.0218937	-0.367159	0.293297	Rb
S	-0.657833	0.282731	0.535677	0.389012	0.0812261	S
Se	0.849592	0.464732	0.127253	-0.0495514	0.048629	Se
Zn	0.721481	0.430794	-0.363097	-0.0795421	0.33489	Zn
d65Cu	0.66414	-0.519672	0.200145	-0.385133	0.106745	d65Cu
d66Zn	0.0838757	-0.330919	0.802704	-0.432028	-0.0627474	d66Zn

## Sheet: Figure_1C
ID	Age	organ	d66Zn	Zn
2860	6	Brain	0.09	63.8
2860	6	Liver	-0.09	91.4
2860	6	Kidney	0.24	74.6
2861	6	Brain	NA	59.2
2861	6	Liver	-0.06	82.47
2861	6	Kidney	0.3	78.9
2862	6	Brain	0.05	65.6
2862	6	Liver	-0.01	83.3
2863	6	Brain	0.03	64.5
2863	6	Liver	-0.07	89.2
2864	6	Brain	0.03	63.1
2864	6	Liver	-0.07	75.7
2864	6	Heart	-0.05	51.8
2865	6	Liver	-0.11	94.6
2866	6	Liver	-0.09	80.2
2867	6	Liver	-0.1	87
2868	6	Liver	-0.03	91.3
2869	6	Liver	-0.05	77.7
2870	6	Brain	0.06	58.9
2870	6	Liver	0.03	90.6
2870	6	Kidney	0.35	73
2870	6	Heart	0.03	67.5
2870	6	Muscle	0.16	27
2871	6	Brain	0.02	61.7
2871	6	Liver	-0.03	90.5
2871	6	Kidney	0.32	81
2871	6	Heart	-0.04	70.7
2871	6	Muscle	0.16	32.9
2872	6	Brain	0.01	66.7
2872	6	Liver	-0.05	78.9
2872	6	Kidney	0.41	76.8
2872	6	Heart	0.03	69.5
2872	6	Muscle	0.09	25.4
2873	6	Brain	0.02	60.3
2873	6	Liver	-0.05	83.2
2873	6	Kidney	0.36	72.5
2873	6	Heart	-0.09	61.3
2873	6	Muscle	0.13	24.4
2874	6	Brain	0.03	62.7
2874	6	Liver	-0.09	80.9
2874	6	Kidney	0.29	75.7
2874	6	Muscle	0.11	27
2876	6	Brain	0.05	54.9
2876	6	Liver	-0.04	73.9
2876	6	Muscle	0.15	32.8
2880	16	Brain	0.05	NA
2880	16	Liver	-0.06	75.7
2880	16	Muscle	0.09	26.3
2883	16	Brain	0	64.2
2883	16	Liver	-0.08	87.8
2883	16	Kidney	0.24	65.8
2883	16	Muscle	0.13	30.1
2884	16	Brain	0.02	63.2
2884	16	Liver	0.05	65.5
2884	16	Kidney	0.27	74.3
2884	16	Muscle	0.15	30
2886	16	Brain	-0.02	65.3
2886	16	Liver	-0.18	94.2
2886	16	Kidney	0.28	75.5
2886	16	Muscle	0.07	32.8
2887	16	Brain	0.01	64.1
2887	16	Liver	-0.05	97.7
2887	16	Kidney	0.31	80.5
2887	16	Muscle	0.13	28.9
2888	16	Brain	-0.02	63
2888	16	Liver	-0.09	70.1
2888	16	Kidney	0.23	67.4
2889	16	Brain	0.04	51.6
2889	16	Liver	-0.06	90.2
2889	16	Kidney	0.33	71.7
2889	16	Heart	-0.01	62.6
2889	16	Muscle	0.06	26.7
2890	16	Brain	0.08	55.7
2890	16	Liver	-0.09	88.3
2890	16	Kidney	0.26	81.2
2890	16	Heart	0.01	61.6
2891	16	Brain	0.05	63.3
2891	16	Liver	-0.06	90.6
2891	16	Heart	-0.05	66.7
2892	16	Brain	0.02	62.3
2892	16	Liver	-0.08	86.3
2892	16	Heart	-0.11	62.3
2893	16	Brain	-0.02	63.7
2893	16	Liver	0	101.9
2894	16	Liver	-0.03	102.7
2895	16	Liver	-0.01	95.6
2895	16	Heart	0.01	53.3
2896	16	Liver	-0.08	83.2
2897	16	Liver	-0.08	87.7
2898	16	Liver	-0.04	87.6
2899	16	Liver	-0.12	93.4
2900	24	Brain	0	56.5
2900	24	Liver	-0.04	67.7
2900	24	Kidney	0.28	68.6
2900	24	Heart	0.02	66.2
2902	24	Brain	0.04	66.4
2902	24	Liver	0.02	84.9
2902	24	Kidney	0.33	77
2903	24	Brain	0.04	62.9
2903	24	Liver	-0.08	87.9
2903	24	Muscle	0.09	31.9
2904	24	Brain	0.1	63.2
2904	24	Liver	-0.15	109.8
2905	24	Brain	0.03	59.6
2905	24	Liver	-0.17	101.2
2905	24	Heart	0.03	56.4
2906	24	Liver	-0.12	76.4
2906	24	Heart	-0.03	67.9
2906	24	Muscle	0.12	23.6
2907	24	Liver	0	93.1
2907	24	Heart	0.09	66.8
2907	24	Muscle	0.07	29.2
2908	24	Liver	-0.04	86
2908	24	Muscle	0.05	30.3
2910	24	Liver	-0.03	85.9
2910	24	Muscle	0.24	36
2911	24	Brain	0.14	48.8
2911	24	Liver	-0.04	83.5
2911	24	Heart	-0.01	61.4
2913	24	Brain	0.07	65.6
2913	24	Liver	-0.04	86.9
2913	24	Kidney	0.31	68
2913	24	Muscle	0.13	32.5
2915	24	Brain	0.03	60.7
2915	24	Liver	-0.09	109.5
2915	24	Kidney	0.24	80.7
2916	24	Brain	0.02	63.6
2916	24	Liver	-0.06	101.5
2916	24	Kidney	0.31	78.1
2917	24	Brain	0	65.8
2917	24	Liver	-0.11	107.2
2917	24	Kidney	0.29	74.1
2918	24	Liver	-0.14	101.6
2919	24	Brain	0.07	66.6
2919	24	Liver	-0.1	102.9
2919	24	Kidney	0.24	62.9

## Sheet: Figure_1D
ID	Age	organ	Cu	d65Cu	cond
2860	6	Brain	18.85	0.64	4
2860	6	Liver	16.25	0.12	1
2860	6	Kidney	15.61	1.39	13
2861	6	Brain	14.63	0.42	4
2861	6	Liver	14.9	0.32	1
2861	6	Kidney	16.62	1.56	13
2862	6	Brain	16.72	0.69	4
2862	6	Liver	16.51	0.33	1
2863	6	Brain	19.5	0.61	4
2863	6	Liver	16.82	0.35	1
2864	6	Brain	17.89	0.68	4
2864	6	Liver	14.37	0.28	1
2864	6	Heart	22.74	0	7
2865	6	Liver	17.77	0.33	1
2866	6	Liver	15.77	0.37	1
2867	6	Liver	16.11	0.11	1
2868	6	Liver	18.4	0.38	1
2869	6	Liver	17.36	0.47	1
2870	6	Brain	19.81	0.91	4
2870	6	Liver	16.34	0.09	1
2870	6	Kidney	16.09	1.25	13
2870	6	Heart	30.01	-0.26	7
2870	6	Muscle	3.66	-0.31	10
2871	6	Brain	21.21	0.95	4
2871	6	Liver	19.08	0.22	1
2871	6	Kidney	17.83	1.25	13
2871	6	Heart	28.78	0	7
2871	6	Muscle	4.2	-0.19	10
2872	6	Brain	18.73	0.78	4
2872	6	Liver	19.11	0.49	1
2872	6	Kidney	17.66	1.35	13
2872	6	Heart	28.85	-0.27	7
2872	6	Muscle	4.39	-0.17	10
2873	6	Brain	20.02	0.83	4
2873	6	Liver	14.77	-0.06	1
2873	6	Kidney	16.16	1.29	13
2873	6	Heart	28.58	-0.04	7
2873	6	Muscle	3.58	-0.34	10
2874	6	Brain	20.3	0.86	4
2874	6	Liver	14.83	0.21	1
2874	6	Kidney	16.37	1.28	13
2874	6	Muscle	4.15	-0.43	10
2876	6	Brain	16.7	0.84	4
2876	6	Liver	14.91	0.36	1
2876	6	Muscle	3.8	-0.63	10
2880	16	Brain	16.58	0.85	5
2880	16	Liver	13.47	0.07	2
2880	16	Muscle	3.98	-0.38	11
2883	16	Brain	21.69	0.82	5
2883	16	Liver	15.43	-0.05	2
2883	16	Kidney	14.8	1.26	14
2883	16	Muscle	4.78	-0.51	11
2884	16	Brain	23.36	0.8	5
2884	16	Liver	11.76	-0.03	2
2884	16	Kidney	16.4	1.24	14
2884	16	Muscle	4.58	-0.43	11
2886	16	Brain	23.72	0.82	5
2886	16	Liver	21.09	0.39	2
2886	16	Kidney	17.59	1.3	14
2886	16	Muscle	5.03	-0.63	11
2887	16	Brain	23.38	0.89	5
2887	16	Liver	18.36	0.07	2
2887	16	Kidney	17.25	1.26	14
2887	16	Muscle	4.29	-0.59	11
2888	16	Brain	24.55	0.81	5
2888	16	Liver	14.34	0.2	2
2888	16	Kidney	14.8	1.35	14
2889	16	Brain	15.69	0.56	5
2889	16	Liver	20.74	0.45	2
2889	16	Kidney	15.83	1.45	14
2889	16	Heart	27.71	-0.09	8
2889	16	Muscle	4.36	-0.26	11
2890	16	Brain	20.48	0.81	5
2890	16	Liver	16.3	0.36	2
2890	16	Kidney	17.28	1.39	14
2890	16	Heart	27.3	0.27	8
2891	16	Brain	19.14	1.22	5
2891	16	Liver	16.59	0.09	2
2891	16	Heart	29.01	-0.03	8
2892	16	Brain	22.56	0.93	5
2892	16	Liver	14.64	-0.02	2
2892	16	Heart	28.07	-0.14	8
2893	16	Brain	21.75	0.86	5
2893	16	Liver	18.41	0.06	2
2894	16	Liver	18.56	-0.15	2
2895	16	Liver	17.43	-0.09	2
2895	16	Heart	23.81	-0.01	8
2896	16	Liver	14.42	-0.02	2
2897	16	Liver	15.16	0.09	2
2898	16	Liver	15.53	0	2
2899	16	Liver	15.05	-0.04	2
2900	24	Brain	26.07	0.77	6
2900	24	Liver	11.37	-0.06	3
2900	24	Kidney	14.52	1.23	15
2900	24	Heart	27.6	-0.42	9
2902	24	Brain	21.19	0.38	6
2902	24	Liver	14.99	-0.07	3
2902	24	Kidney	16.59	1.16	15
2903	24	Brain	26.08	0.73	6
2903	24	Liver	15.85	0.03	3
2903	24	Muscle	3.95	-0.33	12
2904	24	Brain	23.63	0.58	6
2904	24	Liver	18.35	0	3
2905	24	Brain	23.49	1	6
2905	24	Liver	14.79	0.37	3
2905	24	Heart	24.8	0.25	9
2906	24	Liver	12.78	0.18	3
2906	24	Heart	27.25	-0.06	9
2906	24	Muscle	4.05	-0.08	12
2907	24	Liver	15.49	0.05	3
2907	24	Heart	28.81	-0.21	9
2907	24	Muscle	4.54	-0.33	12
2908	24	Liver	14.61	-0.04	3
2908	24	Muscle	4.79	-0.3	12
2910	24	Liver	14.33	-0.04	3
2910	24	Muscle	4.03	-0.46	12
2911	24	Brain	20.09	0.76	6
2911	24	Liver	16.08	-0.09	3
2911	24	Heart	26.55	-0.19	9
2913	24	Brain	25.14	0.96	6
2913	24	Liver	14.58	-0.04	3
2913	24	Kidney	15.31	1.34	15
2913	24	Muscle	4.9	-0.68	12
2915	24	Brain	24.56	0.72	6
2915	24	Liver	17.71	0.03	3
2915	24	Kidney	17.51	1.37	15
2916	24	Brain	27.92	0.59	6
2916	24	Liver	16.89	0	3
2916	24	Kidney	17.07	1.37	15
2917	24	Brain	28.37	0.71	6
2917	24	Liver	19.65	0.01	3
2917	24	Kidney	15.96	1.38	15
2918	24	Liver	19.18	0.17	3
2919	24	Brain	28.87	0.87	6
2919	24	Liver	17.33	-0.03	3
2919	24	Kidney	13.44	1.25	15

## Sheet: Figure_1E
metal	group1	group2	p	p.adj	p.format	p.signif	method	log2FC	organ	run	sig	label
Ca	6	24	0.417748	0.66	0.41775	ns	Wilcoxon	-0.109496	Liver	1	Not significant	NA
Cd	6	24	0.466985	0.66	0.46699	ns	Wilcoxon	-0.241008	Liver	1	Not significant	NA
Co	6	24	0.248166	0.6	0.24817	ns	Wilcoxon	-0.109918	Liver	1	Not significant	NA
Cu	6	24	0.396438	0.66	0.39644	ns	Wilcoxon	0.0519926	Liver	1	Not significant	NA
d65Cu	6	24	0.000272655	0.0046	0.00027	***	Wilcoxon	3.2169	Liver	1	Significant	d65Cu
d66Zn	6	24	0.437977	0.66	0.43798	ns	Wilcoxon	-0.387023	Liver	1	Not significant	NA
Fe	6	24	0.00626749	0.053	0.00627	**	Wilcoxon	-0.356549	Liver	1	Significant	Fe
K	6	24	0.417761	0.66	0.41776	ns	Wilcoxon	-0.0719202	Liver	1	Not significant	NA
Mg	6	24	0.734365	0.88	0.73437	ns	Wilcoxon	0.00344852	Liver	1	Not significant	NA
Mn	6	24	0.082832	0.28	0.08283	ns	Wilcoxon	-0.190036	Liver	1	Not significant	NA
Mo	6	24	0.0764167	0.28	0.07642	ns	Wilcoxon	0.108079	Liver	1	Not significant	NA
Na	6	24	0.1057	0.3	0.1057	ns	Wilcoxon	-0.304284	Liver	1	Not significant	NA
P	6	24	0.835784	0.89	0.83578	ns	Wilcoxon	-0.0159858	Liver	1	Not significant	NA
Rb	6	24	0.5591	0.73	0.5591	ns	Wilcoxon	0.0154912	Liver	1	Not significant	NA
S	6	24	0.895055	0.9	0.89505	ns	Wilcoxon	-0.00657997	Liver	1	Not significant	NA
Se	6	24	0.777432	0.88	0.77743	ns	Wilcoxon	0.00862085	Liver	1	Not significant	NA
Zn	6	24	0.0364622	0.21	0.03646	*	Wilcoxon	-0.137545	Liver	1	Significant	Zn
Ca	6	24	0.511406	0.86	0.51141	ns	Wilcoxon	0.475926	Brain	1	Not significant	NA
Co	6	24	0.00715478	0.027	0.00715	**	Wilcoxon	-1.13245	Brain	1	Significant	Co
Cu	6	24	0.000181905	0.0027	0.00018	***	Wilcoxon	-0.430468	Brain	1	Significant	Cu
d65Cu	6	24	0.895514	0.9	0.89551	ns	Wilcoxon	0.0248135	Brain	1	Not significant	NA
d66Zn	6	24	0.695895	0.86	0.69589	ns	Wilcoxon	-0.331982	Brain	1	Not significant	NA
Fe	6	24	0.00101608	0.0076	0.00102	**	Wilcoxon	-0.394448	Brain	1	Significant	Fe
K	6	24	0.115035	0.35	0.11503	ns	Wilcoxon	0.0843582	Brain	1	Not significant	NA
Mg	6	24	0.742596	0.86	0.7426	ns	Wilcoxon	-0.0204404	Brain	1	Not significant	NA
Mn	6	24	0.554083	0.86	0.55408	ns	Wilcoxon	0.0483116	Brain	1	Not significant	NA
Na	6	24	0.742666	0.86	0.74267	ns	Wilcoxon	-0.00184443	Brain	1	Not significant	NA
P	6	24	0.511406	0.86	0.51141	ns	Wilcoxon	0.0369468	Brain	1	Not significant	NA
Rb	6	24	0.00473703	0.024	0.00474	**	Wilcoxon	0.167554	Brain	1	Significant	Rb
S	6	24	0.645764	0.86	0.64576	ns	Wilcoxon	-0.00109267	Brain	1	Not significant	NA
Se	6	24	0.810181	0.87	0.81018	ns	Wilcoxon	0.11146	Brain	1	Not significant	NA
Zn	6	24	0.669421	0.86	0.66942	ns	Wilcoxon	0.00360382	Brain	1	Not significant	NA
Ca	6	24	0.210075	0.48	0.21	ns	Wilcoxon	-0.345997	Heart	1	Not significant	NA
Cu	6	24	0.29627	0.48	0.296	ns	Wilcoxon	0.0416034	Heart	1	Not significant	NA
d65Cu	6	24	0.834035	0.9	0.834	ns	Wilcoxon	-0.14439	Heart	1	Not significant	NA
d66Zn	6	24	0.290347	0.48	0.29	ns	Wilcoxon	NA	Heart	1	Not significant	NA
Fe	6	24	0.676103	0.8	0.676	ns	Wilcoxon	0.00696535	Heart	1	Not significant	NA
K	6	24	0.143672	0.48	0.144	ns	Wilcoxon	-0.201872	Heart	1	Not significant	NA
Mg	6	24	0.116074	0.48	0.116	ns	Wilcoxon	-0.150882	Heart	1	Not significant	NA
Mn	6	24	0.0661926	0.48	0.066	ns	Wilcoxon	0.314127	Heart	1	Not significant	NA
Na	6	24	0.403395	0.58	0.403	ns	Wilcoxon	0.223875	Heart	1	Not significant	NA
P	6	24	0.29627	0.48	0.296	ns	Wilcoxon	-0.0737182	Heart	1	Not significant	NA
Rb	6	24	1	1	1	ns	Wilcoxon	0.0231137	Heart	1	Not significant	NA
S	6	24	0.210075	0.48	0.21	ns	Wilcoxon	-0.117862	Heart	1	Not significant	NA
Zn	6	24	0.676103	0.8	0.676	ns	Wilcoxon	0.00947512	Heart	1	Not significant	NA
Ca	6	24	0.927264	1	0.927	ns	Wilcoxon	2.0854	Muscle	1	Not significant	NA
Cu	6	24	0.173485	0.45	0.173	ns	Wilcoxon	-0.143118	Muscle	1	Not significant	NA
d65Cu	6	24	0.936075	1	0.936	ns	Wilcoxon	-0.0746974	Muscle	1	Not significant	NA
d66Zn	6	24	0.295406	0.55	0.295	ns	Wilcoxon	0.192645	Muscle	1	Not significant	NA
Fe	6	24	0.148829	0.45	0.149	ns	Wilcoxon	-0.127968	Muscle	1	Not significant	NA
K	6	24	0.0453276	0.28	0.045	*	Wilcoxon	0.0999848	Muscle	1	Significant	K
Mg	6	24	0.297107	0.55	0.297	ns	Wilcoxon	0.0921205	Muscle	1	Not significant	NA
Mn	6	24	1	1	1	ns	Wilcoxon	-0.0171956	Muscle	1	Not significant	NA
Na	6	24	0.0655522	0.28	0.066	ns	Wilcoxon	-0.225213	Muscle	1	Not significant	NA
P	6	24	0.810181	1	0.81	ns	Wilcoxon	0.0229564	Muscle	1	Not significant	NA
Rb	6	24	0.0130652	0.17	0.013	*	Wilcoxon	0.209558	Muscle	1	Significant	Rb
S	6	24	1	1	1	ns	Wilcoxon	0.0069778	Muscle	1	Not significant	NA
Zn	6	24	0.574504	0.93	0.575	ns	Wilcoxon	-0.114495	Muscle	1	Not significant	NA
Ca	6	24	0.371093	0.59	0.371	ns	Wilcoxon	-0.26966	Kidney	1	Not significant	NA
Cd	6	24	0.0116673	0.16	0.012	*	Wilcoxon	-1.06711	Kidney	1	Significant	Cd
Co	6	24	0.140844	0.45	0.141	ns	Wilcoxon	0.208795	Kidney	1	Not significant	NA
Cu	6	24	0.250153	0.5	0.25	ns	Wilcoxon	0.075607	Kidney	1	Not significant	NA
d65Cu	6	24	0.607299	0.75	0.607	ns	Wilcoxon	0.0421825	Kidney	1	Not significant	NA
d66Zn	6	24	0.176832	0.46	0.177	ns	Wilcoxon	0.182692	Kidney	1	Not significant	NA
Fe	6	24	0.443289	0.59	0.443	ns	Wilcoxon	0.193355	Kidney	1	Not significant	NA
K	6	24	0.201336	0.46	0.201	ns	Wilcoxon	0.129386	Kidney	1	Not significant	NA
Mg	6	24	0.948891	1	0.949	ns	Wilcoxon	0.0182761	Kidney	1	Not significant	NA
Mn	6	24	0.0406919	0.16	0.041	*	Wilcoxon	0.16731	Kidney	1	Significant	Mn
Na	6	24	0.0348056	0.16	0.035	*	Wilcoxon	-0.259379	Kidney	1	Significant	Na
P	6	24	0.898327	1	0.898	ns	Wilcoxon	0.0105543	Kidney	1	Not significant	NA
Rb	6	24	0.0298421	0.16	0.03	*	Wilcoxon	0.324875	Kidney	1	Significant	Rb
S	6	24	1	1	1	ns	Wilcoxon	-0.00828787	Kidney	1	Not significant	NA
Se	6	24	0.306685	0.55	0.307	ns	Wilcoxon	-0.0772158	Kidney	1	Not significant	NA
Zn	6	24	0.443289	0.59	0.443	ns	Wilcoxon	0.0639826	Kidney	1	Not significant	NA
Ca	6	16	0.733958	0.86	0.734	ns	Wilcoxon	-0.0163843	Liver	2	Not significant	NA
Cd	6	16	0.289721	0.82	0.2897	ns	Wilcoxon	-0.241008	Liver	2	Not significant	NA
Co	6	16	0.550836	0.86	0.5508	ns	Wilcoxon	-0.0717358	Liver	2	Not significant	NA
Cu	6	16	0.70526	0.86	0.7053	ns	Wilcoxon	0.0128268	Liver	2	Not significant	NA
d65Cu	6	16	0.00393057	0.067	0.0039	**	Wilcoxon	1.75043	Liver	2	Significant	d65Cu
d66Zn	6	16	0.814003	0.86	0.814	ns	Wilcoxon	-0.132663	Liver	2	Not significant	NA
Fe	6	16	0.0939031	0.8	0.0939	ns	Wilcoxon	-0.287896	Liver	2	Not significant	NA
K	6	16	0.814874	0.86	0.8149	ns	Wilcoxon	-0.0523209	Liver	2	Not significant	NA
Mg	6	16	0.339709	0.83	0.3397	ns	Wilcoxon	0.046587	Liver	2	Not significant	NA
Mn	6	16	0.271913	0.82	0.2719	ns	Wilcoxon	-0.112274	Liver	2	Not significant	NA
Mo	6	16	0.601328	0.86	0.6013	ns	Wilcoxon	0.0209569	Liver	2	Not significant	NA
Na	6	16	0.650409	0.86	0.6504	ns	Wilcoxon	-0.0269954	Liver	2	Not significant	NA
P	6	16	0.759463	0.86	0.7595	ns	Wilcoxon	0.0136627	Liver	2	Not significant	NA
Rb	6	16	0.773194	0.86	0.7732	ns	Wilcoxon	-0.0468147	Liver	2	Not significant	NA
S	6	16	0.287942	0.82	0.2879	ns	Wilcoxon	0.0651095	Liver	2	Not significant	NA
Se	6	16	0.857055	0.86	0.8571	ns	Wilcoxon	-0.000480237	Liver	2	Not significant	NA
Zn	6	16	0.15996	0.82	0.16	ns	Wilcoxon	-0.0621674	Liver	2	Not significant	NA
Ca	6	16	0.130968	0.29	0.131	ns	Wilcoxon	-0.736442	Brain	2	Not significant	NA
Co	6	16	0.0321567	0.16	0.0322	*	Wilcoxon	-0.584963	Brain	2	Significant	Co
Cu	6	16	0.0255746	0.16	0.0256	*	Wilcoxon	-0.188598	Brain	2	Significant	Cu
d65Cu	6	16	0.278191	0.46	0.2782	ns	Wilcoxon	-0.190667	Brain	2	Not significant	NA
d66Zn	6	16	0.135464	0.29	0.1355	ns	Wilcoxon	1.03059	Brain	2	Not significant	NA
Fe	6	16	0.00518191	0.078	0.0052	**	Wilcoxon	-0.186059	Brain	2	Significant	Fe
K	6	16	0.178137	0.33	0.1781	ns	Wilcoxon	0.0992479	Brain	2	Not significant	NA
Mg	6	16	0.843744	0.9	0.8437	ns	Wilcoxon	0.0129711	Brain	2	Not significant	NA
Mn	6	16	0.0759873	0.23	0.076	ns	Wilcoxon	0.165219	Brain	2	Not significant	NA
Na	6	16	0.895514	0.9	0.8955	ns	Wilcoxon	0.0156157	Brain	2	Not significant	NA
P	6	16	0.393302	0.59	0.3933	ns	Wilcoxon	0.0481327	Brain	2	Not significant	NA
Rb	6	16	0.0658947	0.23	0.0659	ns	Wilcoxon	0.136142	Brain	2	Not significant	NA
S	6	16	0.645764	0.81	0.6458	ns	Wilcoxon	0.0543161	Brain	2	Not significant	NA
Se	6	16	0.470393	0.64	0.4704	ns	Wilcoxon	-0.197664	Brain	2	Not significant	NA
Zn	6	16	0.860259	0.9	0.8603	ns	Wilcoxon	0.00713156	Brain	2	Not significant	NA
Ca	6	16	1	1	1	ns	Wilcoxon	0.0549527	Heart	2	Not significant	NA
Cu	6	16	0.403395	0.89	0.403	ns	Wilcoxon	0.0321242	Heart	2	Not significant	NA
d65Cu	6	16	0.675174	0.89	0.675	ns	Wilcoxon	NA	Heart	2	Not significant	NA
d66Zn	6	16	0.75183	0.89	0.752	ns	Wilcoxon	-0.321928	Heart	2	Not significant	NA
Fe	6	16	0.676103	0.89	0.676	ns	Wilcoxon	-0.10468	Heart	2	Not significant	NA
K	6	16	0.29627	0.89	0.296	ns	Wilcoxon	-0.158884	Heart	2	Not significant	NA
Mg	6	16	0.210075	0.89	0.21	ns	Wilcoxon	-0.148987	Heart	2	Not significant	NA
Mn	6	16	0.713303	0.89	0.713	ns	Wilcoxon	0.123845	Heart	2	Not significant	NA
Na	6	16	0.0367139	0.48	0.037	*	Wilcoxon	0.449528	Heart	2	Significant	Na
P	6	16	0.834532	0.9	0.835	ns	Wilcoxon	-0.0312955	Heart	2	Not significant	NA
Rb	6	16	0.676103	0.89	0.676	ns	Wilcoxon	0.00710136	Heart	2	Not significant	NA
S	6	16	0.29627	0.89	0.296	ns	Wilcoxon	-0.106678	Heart	2	Not significant	NA
Zn	6	16	0.530869	0.89	0.531	ns	Wilcoxon	0.0657871	Heart	2	Not significant	NA
Ca	6	16	0.936186	0.94	0.936	ns	Wilcoxon	2.32689	Muscle	2	Not significant	NA
Cu	6	16	0.0453276	0.2	0.045	*	Wilcoxon	-0.184279	Muscle	2	Significant	Cu
d65Cu	6	16	0.228133	0.49	0.228	ns	Wilcoxon	-0.435796	Muscle	2	Not significant	NA
d66Zn	6	16	0.168185	0.49	0.168	ns	Wilcoxon	0.344648	Muscle	2	Not significant	NA
Fe	6	16	0.422527	0.68	0.423	ns	Wilcoxon	-0.0533632	Muscle	2	Not significant	NA
K	6	16	0.378478	0.68	0.378	ns	Wilcoxon	-0.0457099	Muscle	2	Not significant	NA
Mg	6	16	0.810181	0.88	0.81	ns	Wilcoxon	0.00909699	Muscle	2	Not significant	NA
Mn	6	16	0.210075	0.49	0.21	ns	Wilcoxon	0.377474	Muscle	2	Not significant	NA
Na	6	16	0.0453276	0.2	0.045	*	Wilcoxon	-0.213257	Muscle	2	Significant	Na
P	6	16	0.810181	0.88	0.81	ns	Wilcoxon	0.0451792	Muscle	2	Not significant	NA
Rb	6	16	0.47117	0.68	0.471	ns	Wilcoxon	-0.091735	Muscle	2	Not significant	NA
S	6	16	0.0202406	0.2	0.02	*	Wilcoxon	-0.0651184	Muscle	2	Significant	S
Zn	6	16	0.747921	0.88	0.748	ns	Wilcoxon	-0.0444199	Muscle	2	Not significant	NA
Ca	6	16	0.798298	1	0.798	ns	Wilcoxon	-0.107678	Kidney	2	Not significant	NA
Cd	6	16	0.0106623	0.17	0.011	*	Wilcoxon	-0.736966	Kidney	2	Significant	Cd
Co	6	16	0.0213077	0.17	0.021	*	Wilcoxon	0.31259	Kidney	2	Significant	Co
Cu	6	16	0.608886	1	0.609	ns	Wilcoxon	0.0299463	Kidney	2	Not significant	NA
d65Cu	6	16	1	1	1	ns	Wilcoxon	0.0185957	Kidney	2	Not significant	NA
d66Zn	6	16	0.0841918	0.45	0.084	ns	Wilcoxon	0.241586	Kidney	2	Not significant	NA
Fe	6	16	0.701478	1	0.701	ns	Wilcoxon	0.075519	Kidney	2	Not significant	NA
K	6	16	0.898327	1	0.898	ns	Wilcoxon	-0.00092472	Kidney	2	Not significant	NA
Mg	6	16	0.898327	1	0.898	ns	Wilcoxon	-0.000484207	Kidney	2	Not significant	NA
Mn	6	16	0.201336	0.67	0.201	ns	Wilcoxon	0.159495	Kidney	2	Not significant	NA
Na	6	16	0.250153	0.67	0.25	ns	Wilcoxon	-0.143294	Kidney	2	Not significant	NA
P	6	16	1	1	1	ns	Wilcoxon	0.0113249	Kidney	2	Not significant	NA
Rb	6	16	0.522903	1	0.523	ns	Wilcoxon	0.0305074	Kidney	2	Not significant	NA
S	6	16	1	1	1	ns	Wilcoxon	-0.0172088	Kidney	2	Not significant	NA
Se	6	16	0.250153	0.67	0.25	ns	Wilcoxon	-0.157739	Kidney	2	Not significant	NA
Zn	6	16	0.443289	1	0.443	ns	Wilcoxon	0.0442925	Kidney	2	Not significant	NA
Ca	16	24	0.397266	0.85	0.4	ns	Wilcoxon	-0.0931117	Liver	3	Not significant	NA
Cd	16	24	1	1	1	ns	Wilcoxon	0	Liver	3	Not significant	NA
Co	16	24	0.814249	0.91	0.81	ns	Wilcoxon	-0.0381819	Liver	3	Not significant	NA
Cu	16	24	0.652513	0.85	0.65	ns	Wilcoxon	0.0391658	Liver	3	Not significant	NA
d65Cu	16	24	0.329947	0.85	0.33	ns	Wilcoxon	1.46647	Liver	3	Not significant	NA
d66Zn	16	24	0.625105	0.85	0.63	ns	Wilcoxon	-0.25436	Liver	3	Not significant	NA
Fe	16	24	0.482413	0.85	0.48	ns	Wilcoxon	-0.0686539	Liver	3	Not significant	NA
K	16	24	0.601449	0.85	0.6	ns	Wilcoxon	-0.0195992	Liver	3	Not significant	NA
Mg	16	24	0.358286	0.85	0.36	ns	Wilcoxon	-0.0431385	Liver	3	Not significant	NA
Mn	16	24	0.540224	0.85	0.54	ns	Wilcoxon	-0.077762	Liver	3	Not significant	NA
Mo	16	24	0.263932	0.85	0.26	ns	Wilcoxon	0.0871222	Liver	3	Not significant	NA
Na	16	24	0.0495692	0.84	0.05	*	Wilcoxon	-0.277289	Liver	3	Significant	Na
P	16	24	0.759463	0.91	0.76	ns	Wilcoxon	-0.0296486	Liver	3	Not significant	NA
Rb	16	24	0.493676	0.85	0.49	ns	Wilcoxon	0.0623059	Liver	3	Not significant	NA
S	16	24	0.176753	0.85	0.18	ns	Wilcoxon	-0.0716895	Liver	3	Not significant	NA
Se	16	24	0.857055	0.91	0.86	ns	Wilcoxon	0.00910109	Liver	3	Not significant	NA
Zn	16	24	0.460242	0.85	0.46	ns	Wilcoxon	-0.0753779	Liver	3	Not significant	NA
Ca	16	24	0.0215461	0.081	0.0215	*	Wilcoxon	1.21237	Brain	3	Significant	Ca
Co	16	24	0.014501	0.073	0.0145	*	Wilcoxon	-0.547488	Brain	3	Significant	Co
Cu	16	24	0.00709684	0.058	0.0071	**	Wilcoxon	-0.24187	Brain	3	Significant	Cu
d65Cu	16	24	0.100475	0.3	0.1005	ns	Wilcoxon	0.21548	Brain	3	Not significant	NA
d66Zn	16	24	0.128898	0.3	0.1289	ns	Wilcoxon	-1.36257	Brain	3	Not significant	NA
Fe	16	24	0.00767103	0.058	0.0077	**	Wilcoxon	-0.208389	Brain	3	Significant	Fe
K	16	24	0.895514	0.96	0.8955	ns	Wilcoxon	-0.0148897	Brain	3	Not significant	NA
Mg	16	24	0.742596	0.9	0.7426	ns	Wilcoxon	-0.0334115	Brain	3	Not significant	NA
Mn	16	24	0.138993	0.3	0.139	ns	Wilcoxon	-0.116908	Brain	3	Not significant	NA
Na	16	24	0.645764	0.9	0.6458	ns	Wilcoxon	-0.0174601	Brain	3	Not significant	NA
P	16	24	0.973801	0.97	0.9738	ns	Wilcoxon	-0.0111858	Brain	3	Not significant	NA
Rb	16	24	0.693588	0.9	0.6936	ns	Wilcoxon	0.0314115	Brain	3	Not significant	NA
S	16	24	0.212165	0.35	0.2122	ns	Wilcoxon	-0.0554087	Brain	3	Not significant	NA
Se	16	24	0.198608	0.35	0.1986	ns	Wilcoxon	0.309125	Brain	3	Not significant	NA
Zn	16	24	0.778125	0.9	0.7781	ns	Wilcoxon	-0.00352774	Brain	3	Not significant	NA
Ca	16	24	0.143672	0.55	0.144	ns	Wilcoxon	-0.40095	Heart	3	Not significant	NA
Cu	16	24	0.530869	0.69	0.531	ns	Wilcoxon	0.00947919	Heart	3	Not significant	NA
d65Cu	16	24	0.210075	0.55	0.21	ns	Wilcoxon	NA	Heart	3	Not significant	NA
d66Zn	16	24	0.171904	0.55	0.172	ns	Wilcoxon	NA	Heart	3	Not significant	NA
Fe	16	24	0.530869	0.69	0.531	ns	Wilcoxon	0.111645	Heart	3	Not significant	NA
K	16	24	0.530869	0.69	0.531	ns	Wilcoxon	-0.0429874	Heart	3	Not significant	NA
Mg	16	24	1	1	1	ns	Wilcoxon	-0.00189454	Heart	3	Not significant	NA
Mn	16	24	0.0946929	0.55	0.095	ns	Wilcoxon	0.190281	Heart	3	Not significant	NA
Na	16	24	0.210075	0.55	0.21	ns	Wilcoxon	-0.225654	Heart	3	Not significant	NA
P	16	24	0.530869	0.69	0.531	ns	Wilcoxon	-0.0424227	Heart	3	Not significant	NA
Rb	16	24	0.834532	0.9	0.835	ns	Wilcoxon	0.0160123	Heart	3	Not significant	NA
S	16	24	0.753298	0.89	0.753	ns	Wilcoxon	-0.0111842	Heart	3	Not significant	NA
Zn	16	24	0.530869	0.69	0.531	ns	Wilcoxon	-0.0563119	Heart	3	Not significant	NA
Ca	16	24	0.0828374	0.33	0.0828	ns	Wilcoxon	-0.241492	Muscle	3	Not significant	NA
Cu	16	24	0.688921	0.88	0.6889	ns	Wilcoxon	0.0411608	Muscle	3	Not significant	NA
d65Cu	16	24	0.377642	0.55	0.3776	ns	Wilcoxon	0.361099	Muscle	3	Not significant	NA
d66Zn	16	24	0.935508	0.94	0.9355	ns	Wilcoxon	-0.152003	Muscle	3	Not significant	NA
Fe	16	24	0.748349	0.88	0.7483	ns	Wilcoxon	-0.0746049	Muscle	3	Not significant	NA
K	16	24	0.00507487	0.066	0.0051	**	Wilcoxon	0.145695	Muscle	3	Significant	K
Mg	16	24	0.127538	0.33	0.1275	ns	Wilcoxon	0.0830235	Muscle	3	Not significant	NA
Mn	16	24	0.173217	0.38	0.1732	ns	Wilcoxon	-0.39467	Muscle	3	Not significant	NA
Na	16	24	0.810181	0.88	0.8102	ns	Wilcoxon	-0.011956	Muscle	3	Not significant	NA
P	16	24	0.378478	0.55	0.3785	ns	Wilcoxon	-0.0222228	Muscle	3	Not significant	NA
Rb	16	24	0.0130652	0.085	0.0131	*	Wilcoxon	0.301293	Muscle	3	Significant	Rb
S	16	24	0.128205	0.33	0.1282	ns	Wilcoxon	0.0720962	Muscle	3	Not significant	NA
Zn	16	24	0.378478	0.55	0.3785	ns	Wilcoxon	-0.0700749	Muscle	3	Not significant	NA
Ca	16	24	0.522903	1	0.523	ns	Wilcoxon	-0.161981	Kidney	3	Not significant	NA
Cd	16	24	0.136333	0.73	0.136	ns	Wilcoxon	-0.330149	Kidney	3	Not significant	NA
Co	16	24	0.653652	1	0.654	ns	Wilcoxon	-0.103795	Kidney	3	Not significant	NA
Cu	16	24	0.522446	1	0.522	ns	Wilcoxon	0.0456608	Kidney	3	Not significant	NA
d65Cu	16	24	0.608491	1	0.608	ns	Wilcoxon	0.0235868	Kidney	3	Not significant	NA
d66Zn	16	24	0.51827	1	0.518	ns	Wilcoxon	-0.0588937	Kidney	3	Not significant	NA
Fe	16	24	0.898327	1	0.898	ns	Wilcoxon	0.117836	Kidney	3	Not significant	NA
K	16	24	0.371093	1	0.371	ns	Wilcoxon	0.130311	Kidney	3	Not significant	NA
Mg	16	24	1	1	1	ns	Wilcoxon	0.0187603	Kidney	3	Not significant	NA
Mn	16	24	1	1	1	ns	Wilcoxon	0.00781565	Kidney	3	Not significant	NA
Na	16	24	0.0966976	0.73	0.097	ns	Wilcoxon	-0.116086	Kidney	3	Not significant	NA
P	16	24	1	1	1	ns	Wilcoxon	-0.000770605	Kidney	3	Not significant	NA
Rb	16	24	0.0736383	0.73	0.074	ns	Wilcoxon	0.294367	Kidney	3	Not significant	NA
S	16	24	0.898327	1	0.898	ns	Wilcoxon	0.00892092	Kidney	3	Not significant	NA
Se	16	24	0.522903	1	0.523	ns	Wilcoxon	0.0805237	Kidney	3	Not significant	NA
Zn	16	24	0.898327	1	0.898	ns	Wilcoxon	0.01969	Kidney	3	Not significant	NA

## Sheet: Figure_1F
ID	Age	metal	Concentration	organ
2860	6	Cu	18.85	Brain
2861	6	Cu	14.63	Brain
2862	6	Cu	16.72	Brain
2863	6	Cu	19.5	Brain
2864	6	Cu	17.89	Brain
2870	6	Cu	19.81	Brain
2871	6	Cu	21.21	Brain
2872	6	Cu	18.73	Brain
2873	6	Cu	20.02	Brain
2874	6	Cu	20.3	Brain
2876	6	Cu	16.7	Brain
2880	16	Cu	16.58	Brain
2883	16	Cu	21.69	Brain
2884	16	Cu	23.36	Brain
2886	16	Cu	23.72	Brain
2887	16	Cu	23.38	Brain
2888	16	Cu	24.55	Brain
2889	16	Cu	15.69	Brain
2890	16	Cu	20.48	Brain
2891	16	Cu	19.14	Brain
2892	16	Cu	22.56	Brain
2893	16	Cu	21.75	Brain
2900	24	Cu	26.07	Brain
2902	24	Cu	21.19	Brain
2903	24	Cu	26.08	Brain
2904	24	Cu	23.63	Brain
2905	24	Cu	23.49	Brain
2911	24	Cu	20.09	Brain
2913	24	Cu	25.14	Brain
2915	24	Cu	24.56	Brain
2916	24	Cu	27.92	Brain
2917	24	Cu	28.37	Brain
2919	24	Cu	28.87	Brain
2860	6	Fe	65	Brain
2861	6	Fe	62	Brain
2862	6	Fe	71	Brain
2863	6	Fe	66	Brain
2864	6	Fe	66	Brain
2870	6	Fe	63	Brain
2871	6	Fe	74	Brain
2872	6	Fe	75	Brain
2873	6	Fe	79	Brain
2874	6	Fe	70	Brain
2876	6	Fe	50	Brain
2880	16	Fe	35	Brain
2883	16	Fe	78	Brain
2884	16	Fe	86	Brain
2886	16	Fe	78	Brain
2887	16	Fe	92	Brain
2888	16	Fe	83	Brain
2889	16	Fe	81	Brain
2890	16	Fe	74	Brain
2891	16	Fe	82	Brain
2892	16	Fe	76	Brain
2893	16	Fe	78	Brain
2900	24	Fe	85	Brain
2902	24	Fe	96	Brain
2903	24	Fe	106	Brain
2904	24	Fe	94	Brain
2905	24	Fe	82	Brain
2911	24	Fe	59	Brain
2913	24	Fe	92	Brain
2915	24	Fe	83	Brain
2916	24	Fe	87	Brain
2917	24	Fe	96	Brain
2919	24	Fe	94	Brain
2870	6	Cd	0.04	Kidney
2871	6	Cd	0.04	Kidney
2872	6	Cd	0.05	Kidney
2873	6	Cd	0.05	Kidney
2874	6	Cd	0.03	Kidney
2883	16	Cd	0.07	Kidney
2884	16	Cd	0.08	Kidney
2886	16	Cd	0.07	Kidney
2887	16	Cd	0.07	Kidney
2888	16	Cd	0.06	Kidney
2913	24	Cd	0.09	Kidney
2915	24	Cd	0.11	Kidney
2916	24	Cd	0.1	Kidney
2917	24	Cd	0.08	Kidney
2919	24	Cd	0.06	Kidney
2860	6	Rb	21.19	Kidney
2861	6	Rb	22.99	Kidney
2870	6	Rb	22.38	Kidney
2871	6	Rb	27.62	Kidney
2872	6	Rb	25.8	Kidney
2873	6	Rb	21.71	Kidney
2874	6	Rb	21.28	Kidney
2883	16	Rb	19.81	Kidney
2884	16	Rb	21.4	Kidney
2886	16	Rb	29.41	Kidney
2887	16	Rb	24.56	Kidney
2888	16	Rb	20.64	Kidney
2889	16	Rb	22.52	Kidney
2890	16	Rb	21.22	Kidney
2900	24	Rb	15.92	Kidney
2902	24	Rb	24.82	Kidney
2913	24	Rb	16.79	Kidney
2915	24	Rb	21.68	Kidney
2916	24	Rb	18.8	Kidney
2917	24	Rb	16.59	Kidney
2919	24	Rb	15.51	Kidney
2860	6	d65Cu	0.12	Liver
2861	6	d65Cu	0.32	Liver
2862	6	d65Cu	0.33	Liver
2863	6	d65Cu	0.35	Liver
2864	6	d65Cu	0.28	Liver
2865	6	d65Cu	0.33	Liver
2866	6	d65Cu	0.37	Liver
2867	6	d65Cu	0.11	Liver
2868	6	d65Cu	0.38	Liver
2869	6	d65Cu	0.47	Liver
2870	6	d65Cu	0.09	Liver
2871	6	d65Cu	0.22	Liver
2872	6	d65Cu	0.49	Liver
2873	6	d65Cu	-0.06	Liver
2874	6	d65Cu	0.21	Liver
2876	6	d65Cu	0.36	Liver
2880	16	d65Cu	0.07	Liver
2883	16	d65Cu	-0.05	Liver
2884	16	d65Cu	-0.03	Liver
2886	16	d65Cu	0.39	Liver
2887	16	d65Cu	0.07	Liver
2888	16	d65Cu	0.2	Liver
2889	16	d65Cu	0.45	Liver
2890	16	d65Cu	0.36	Liver
2891	16	d65Cu	0.09	Liver
2892	16	d65Cu	-0.02	Liver
2893	16	d65Cu	0.06	Liver
2894	16	d65Cu	-0.15	Liver
2895	16	d65Cu	-0.09	Liver
2896	16	d65Cu	-0.02	Liver
2897	16	d65Cu	0.09	Liver
2898	16	d65Cu	0	Liver
2899	16	d65Cu	-0.04	Liver
2900	24	d65Cu	-0.06	Liver
2902	24	d65Cu	-0.07	Liver
2903	24	d65Cu	0.03	Liver
2904	24	d65Cu	0	Liver
2905	24	d65Cu	0.37	Liver
2906	24	d65Cu	0.18	Liver
2907	24	d65Cu	0.05	Liver
2908	24	d65Cu	-0.04	Liver
2910	24	d65Cu	-0.04	Liver
2911	24	d65Cu	-0.09	Liver
2913	24	d65Cu	-0.04	Liver
2915	24	d65Cu	0.03	Liver
2916	24	d65Cu	0	Liver
2917	24	d65Cu	0.01	Liver
2918	24	d65Cu	0.17	Liver
2919	24	d65Cu	-0.03	Liver

## Sheet: Figure_1G
Var1	Var2	Corr	Pvalue	adj.P	organ
Ca	Cu	-0.319475	0.0268699	0.0575784	Liver
Ca	Fe	0.0551455	0.709691	0.760383	Liver
Ca	Mn	-0.107143	0.468556	0.540641	Liver
Ca	Zn	-0.20267	0.167121	0.242595	Liver
Cu	Fe	0.00612245	0.966697	0.966697	Liver
Cu	Mn	0.411224	0.00333192	0.0121734	Liver
Fe	Mn	-0.285918	0.0464203	0.087038	Liver
K	Ca	-0.275293	0.0582537	0.100824	Liver
K	Cu	-0.0655102	0.65472	0.718596	Liver
K	Fe	-0.126531	0.386304	0.480229	Liver
K	Mn	-0.409082	0.00351677	0.0121734	Liver
K	Zn	-0.27398	0.0567832	0.100824	Liver
Mg	Ca	-0.369952	0.0096512	0.024128	Liver
Mg	Cu	0.124286	0.394855	0.480229	Liver
Mg	Fe	-0.378469	0.00733052	0.0206171	Liver
Mg	K	0.589898	8.17778e-06	7.36e-05	Liver
Mg	Mn	0.0489796	0.738223	0.772559	Liver
Mg	Na	-0.0263645	0.860365	0.879919	Liver
Mg	P	0.88551	0	0	Liver
Mg	S	0.686939	5.02756e-08	7.54133e-07	Liver
Mg	Zn	0.305408	0.0328474	0.0671878	Liver
Na	Ca	-0.275671	0.0607192	0.101199	Liver
Na	Cu	-0.228492	0.122395	0.189924	Liver
Na	Fe	-0.162465	0.275237	0.380541	Liver
Na	K	0.109043	0.46563	0.540641	Liver
Na	Mn	-0.47271	0.000793035	0.00396518	Liver
Na	Zn	-0.433048	0.00236267	0.00966547	Liver
P	Ca	-0.462223	0.000941531	0.00423689	Liver
P	Cu	0.340204	0.0167671	0.0377259	Liver
P	Fe	-0.391122	0.00545563	0.0163669	Liver
P	K	0.492959	0.000319966	0.00179981	Liver
P	Mn	0.298163	0.0374473	0.0732665	Liver
P	Na	-0.161193	0.279063	0.380541	Liver
P	Zn	0.512755	0.000165265	0.00106242	Liver
S	Ca	-0.406535	0.00414009	0.0133074	Liver
S	Cu	0.129592	0.374823	0.480229	Liver
S	Fe	-0.22051	0.127875	0.191813	Liver
S	K	0.25102	0.0819016	0.131627	Liver
S	Mn	0.152959	0.294057	0.389193	Liver
S	Na	-0.0730805	0.625424	0.703602	Liver
S	P	0.636837	8.68766e-07	9.77362e-06	Liver
S	Zn	0.367857	0.00931134	0.024128	Liver
Zn	Cu	0.52398	0.000111561	0.000836707	Liver
Zn	Fe	-0.351531	0.0132565	0.0313969	Liver
Zn	Mn	0.791327	1.30969e-11	2.94679e-10	Liver
Ca	Cu	-0.556818	0.000763988	0.00171897	Brain
Ca	Fe	-0.617313	0.000129809	0.000343613	Brain
Ca	Mn	-0.367647	0.035301	0.0547775	Brain
Ca	Zn	-0.842742	1.44493e-09	1.62554e-08	Brain
Cu	Fe	0.51738	0.00204658	0.00400417	Brain
Cu	Mn	0.485628	0.00417121	0.00782102	Brain
Fe	Mn	0.0147059	0.935262	0.935262	Brain
K	Ca	-0.694519	7.33454e-06	2.20036e-05	Brain
K	Cu	0.129345	0.473126	0.483879	Brain
K	Fe	0.260361	0.143368	0.165424	Brain
K	Mn	0.219586	0.219508	0.240923	Brain
K	Zn	0.774927	1.92504e-07	8.66267e-07	Brain
Mg	Ca	-0.663102	2.60725e-05	7.3329e-05	Brain
Mg	Cu	0.530414	0.0014972	0.00306245	Brain
Mg	Fe	0.411765	0.01727	0.0287833	Brain
Mg	K	0.35361	0.0435124	0.0631631	Brain
Mg	Mn	0.432487	0.0119482	0.0206795	Brain
Mg	Na	0.548463	0.000950936	0.00203772	Brain
Mg	P	0.456217	0.00761956	0.0137152	Brain
Mg	S	0.39238	0.0239098	0.0384264	Brain
Mg	Zn	0.612903	0.000192079	0.000480197	Brain
Na	Ca	-0.785094	6.31814e-08	4.06166e-07	Brain
Na	Cu	0.332888	0.0583648	0.0772475	Brain
Na	Fe	0.291444	0.0998444	0.121432	Brain
Na	K	0.708556	3.94909e-06	1.26935e-05	Brain
Na	Mn	0.335561	0.0562497	0.0767041	Brain
Na	Zn	0.727273	2.41557e-06	8.36158e-06	Brain
P	Ca	-0.769719	1.64168e-07	8.20838e-07	Brain
P	Cu	0.300134	0.0896903	0.112113	Brain
P	Fe	0.272059	0.125608	0.148746	Brain
P	K	0.902406	7.23865e-13	1.0858e-11	Brain
P	Mn	0.338904	0.0536916	0.0755038	Brain
P	Na	0.770053	1.6092e-07	8.20838e-07	Brain
P	Zn	0.802053	3.41247e-08	3.07122e-07	Brain
S	Ca	-0.735294	1.09355e-06	4.10082e-06	Brain
S	Cu	0.203543	0.255905	0.267808	Brain
S	Fe	0.316176	0.0730425	0.0939118	Brain
S	K	0.966912	0	0	Brain
S	Mn	0.239639	0.179204	0.201605	Brain
S	Na	0.740976	8.16152e-07	3.3388e-06	Brain
S	P	0.953877	0	0	Brain
S	Zn	0.793622	6.00358e-08	4.06166e-07	Brain
Zn	Cu	0.367302	0.0386382	0.0579572	Brain
Zn	Fe	0.593109	0.000346892	0.000821586	Brain
Zn	Mn	0.214076	0.239388	0.256487	Brain
Ca	Cu	-0.475	0.0735709	0.178153	Heart
Ca	Fe	-0.0535714	0.84961	0.925438	Heart
Ca	Mn	0.0241758	0.934619	0.97809	Heart
Ca	Zn	-0.45	0.0923574	0.197909	Heart
Cu	Fe	0.189286	0.499263	0.680813	Heart
Cu	Mn	0.0153846	0.95837	0.980151	Heart
Fe	Mn	-0.204396	0.483346	0.679706	Heart
K	Ca	-0.375	0.168433	0.303179	Heart
K	Cu	0.364286	0.18191	0.303184	Heart
K	Fe	0.114286	0.685066	0.811262	Heart
K	Mn	-0.217582	0.454919	0.660367	Heart
K	Zn	0.403571	0.135768	0.254565	Heart
Mg	Ca	-0.528571	0.0427973	0.137563	Heart
Mg	Cu	0.5	0.0576988	0.173097	Heart
Mg	Fe	0.403571	0.135768	0.254565	Heart
Mg	K	0.807143	0.000275244	0.00230449	Heart
Mg	Mn	-0.16044	0.583753	0.772614	Heart
Mg	Na	-0.564286	0.0284325	0.0984203	Heart
Mg	P	0.875	1.95226e-05	0.000292839	Heart
Mg	S	0.910714	2.39502e-06	0.000107776	Heart
Mg	Zn	0.621429	0.013402	0.060309	Heart
Na	Ca	-0.00357143	0.989921	0.989921	Heart
Na	Cu	0.0678571	0.810109	0.911372	Heart
Na	Fe	-0.257143	0.35486	0.532291	Heart
Na	K	-0.442857	0.0982941	0.201056	Heart
Na	Mn	-0.371429	0.191021	0.306998	Heart
Na	Zn	0.121429	0.666401	0.810488	Heart
P	Ca	-0.564286	0.0284325	0.0984203	Heart
P	Cu	0.585714	0.0217765	0.0890858	Heart
P	Fe	0.0928571	0.742045	0.856206	Heart
P	K	0.803571	0.000307265	0.00230449	Heart
P	Mn	-0.12967	0.658619	0.810488	Heart
P	Na	-0.364286	0.18191	0.303184	Heart
P	Zn	0.689286	0.00447373	0.0251648	Heart
S	Ca	-0.475	0.0735709	0.178153	Heart
S	Cu	0.457143	0.0866781	0.195026	Heart
S	Fe	0.142857	0.611522	0.786243	Heart
S	K	0.835714	0.000104447	0.00117503	Heart
S	Mn	0.0505495	0.863742	0.925438	Heart
S	Na	-0.646429	0.00921455	0.0460728	Heart
S	P	0.896429	6.06614e-06	0.000136488	Heart
S	Zn	0.482143	0.0687495	0.178153	Heart
Zn	Cu	0.703571	0.00342434	0.0220136	Heart
Zn	Fe	0.278571	0.314709	0.488342	Heart
Zn	Mn	-0.49011	0.0752201	0.178153	Heart
Ca	Cu	-0.465686	0.0595782	0.0992971	Muscle
Ca	Fe	-0.0220588	0.93303	0.93303	Muscle
Ca	Mn	-0.415385	0.139666	0.224463	Muscle
Ca	Zn	-0.558824	0.0197086	0.0443443	Muscle
Cu	Fe	-0.176471	0.483628	0.588196	Muscle
Cu	Mn	0.264286	0.341174	0.456752	Muscle
Fe	Mn	-0.178571	0.524284	0.604943	Muscle
K	Ca	-0.696078	0.00191163	0.00614452	Muscle
K	Cu	0.795666	7.86687e-05	0.000708018	Muscle
K	Fe	-0.240454	0.33649	0.456752	Muscle
K	Mn	0.196429	0.482899	0.588196	Muscle
K	Zn	0.562436	0.015111	0.0357892	Muscle
Mg	Ca	-0.752451	0.000492111	0.00228286	Muscle
Mg	Cu	0.661507	0.00279146	0.00837439	Muscle
Mg	Fe	-0.186791	0.457989	0.588196	Muscle
Mg	K	0.95872	3.72371e-10	8.37835e-09	Muscle
Mg	Mn	0.189286	0.499263	0.591233	Muscle
Mg	Na	0.727554	0.000621502	0.00233063	Muscle
Mg	P	0.810114	4.59455e-05	0.000516887	Muscle
Mg	S	0.942208	5.21468e-09	7.82202e-08	Muscle
Mg	Zn	0.611971	0.00695027	0.0183978	Muscle
Na	Ca	-0.546569	0.0231938	0.0488009	Muscle
Na	Cu	0.455108	0.0577286	0.0992971	Muscle
Na	Fe	-0.236326	0.345101	0.456752	Muscle
Na	K	0.758514	0.000263646	0.00169487	Muscle
Na	Mn	0.025	0.929529	0.93303	Muscle
Na	Zn	0.306502	0.216064	0.335271	Muscle
P	Ca	-0.644608	0.00521448	0.0146657	Muscle
P	Cu	0.467492	0.0504375	0.0945703	Muscle
P	Fe	-0.0319917	0.899719	0.93303	Muscle
P	K	0.70485	0.00108867	0.00376846	Muscle
P	Mn	0.310714	0.259667	0.389501	Muscle
P	Na	0.500516	0.0343838	0.0672726	Muscle
P	Zn	0.73581	0.000500083	0.00228286	Muscle
S	Ca	-0.615196	0.00857557	0.0214389	Muscle
S	Cu	0.768834	0.000192619	0.00144464	Muscle
S	Fe	-0.145511	0.564541	0.635108	Muscle
S	K	0.960784	2.48657e-10	8.37835e-09	Muscle
S	Mn	0.0714286	0.800296	0.85746	Muscle
S	Na	0.731682	0.000558032	0.00228286	Muscle
S	P	0.731682	0.000558032	0.00228286	Muscle
S	Zn	0.529412	0.0238582	0.0488009	Muscle
Zn	Cu	0.457172	0.0564616	0.0992971	Muscle
Zn	Fe	-0.108359	0.66866	0.733895	Muscle
Zn	Mn	0.296429	0.283355	0.411322	Muscle
Ca	Cu	-0.750649	8.84387e-05	0.000568534	Kidney
Ca	Fe	0.379221	0.0899996	0.134999	Kidney
Ca	Mn	-0.741558	0.000119513	0.000672263	Kidney
Ca	Zn	-0.872727	2.47286e-07	5.56393e-06	Kidney
Cu	Fe	-0.522078	0.0151958	0.0332062	Kidney
Cu	Mn	0.628571	0.00227442	0.00852909	Kidney
Fe	Mn	-0.292208	0.198673	0.262949	Kidney
K	Ca	0.522078	0.0151958	0.0332062	Kidney
K	Cu	-0.355844	0.113385	0.164591	Kidney
K	Fe	-0.205195	0.372237	0.440285	Kidney
K	Mn	-0.520779	0.0154962	0.0332062	Kidney
K	Zn	-0.422078	0.0566592	0.0910595	Kidney
Mg	Ca	-0.672727	0.000833344	0.00375005	Kidney
Mg	Cu	0.802597	1.19793e-05	0.000107813	Kidney
Mg	Fe	-0.251948	0.270563	0.338204	Kidney
Mg	K	-0.536364	0.0121906	0.0322691	Kidney
Mg	Mn	0.572727	0.00665652	0.0199696	Kidney
Mg	Na	0.379221	0.0899996	0.134999	Kidney
Mg	P	-0.161039	0.485579	0.532953	Kidney
Mg	S	-0.307792	0.174674	0.238192	Kidney
Mg	Zn	0.732468	0.000159592	0.000797961	Kidney
Na	Ca	-0.819481	5.49744e-06	8.24615e-05	Kidney
Na	Cu	0.636364	0.0019263	0.0078803	Kidney
Na	Fe	-0.466234	0.0331405	0.0648402	Kidney
Na	K	-0.458442	0.0366045	0.0658881	Kidney
Na	Mn	0.536364	0.0121906	0.0322691	Kidney
Na	Zn	0.758442	6.76305e-05	0.000507228	Kidney
P	Ca	-0.350649	0.119128	0.167524	Kidney
P	Cu	0.0948052	0.682707	0.698223	Kidney
P	Fe	-0.437662	0.0472335	0.0787226	Kidney
P	K	0.201299	0.381581	0.440285	Kidney
P	Mn	-0.0493506	0.831769	0.831769	Kidney
P	Na	0.45974	0.0360083	0.0658881	Kidney
P	Zn	0.438961	0.0465065	0.0787226	Kidney
S	Ca	-0.150649	0.514514	0.551265	Kidney
S	Cu	-0.0948052	0.682707	0.698223	Kidney
S	Fe	-0.490909	0.0238397	0.048763	Kidney
S	K	0.520779	0.0154962	0.0332062	Kidney
S	Mn	-0.194805	0.397443	0.447123	Kidney
S	Na	0.212987	0.353946	0.430475	Kidney
S	P	0.890909	6.15386e-08	2.76924e-06	Kidney
S	Zn	0.253247	0.268018	0.338204	Kidney
Zn	Cu	0.811688	7.95096e-06	8.94483e-05	Kidney
Zn	Fe	-0.612987	0.00313058	0.0100626	Kidney
Zn	Mn	0.623377	0.00253469	0.00877394	Kidney

## Sheet: Figure_2A
ID	Age_binned	organ	Dim.1	Dim.2	Dim.3	Dim.4	Dim.5
B2860	Age < 9 m.o.	Brain	-1.31957	0.280888	-0.0710892	-0.871754	-0.173339
B2861	Age < 9 m.o.	Brain	-1.50993	0.54238	-0.160617	-0.69158	-0.13011
B2862	Age < 9 m.o.	Brain	-1.36595	0.54193	-0.242949	-0.797968	-0.110804
B2863	Age < 9 m.o.	Brain	-1.35627	0.451578	-0.0897808	-0.92187	-0.0773692
B2864	Age < 9 m.o.	Brain	-1.47074	0.342699	-0.162646	-0.737454	-0.212089
B2870	Age < 9 m.o.	Brain	-1.69535	0.200676	0.106965	-0.838245	-0.0366523
B2871	Age < 9 m.o.	Brain	-0.0825908	0.595872	-0.0247628	-0.918912	-0.0422047
B2872	Age < 9 m.o.	Brain	-1.05083	0.653705	0.982121	-0.862013	-0.0550548
B2873	Age < 9 m.o.	Brain	-1.28244	0.246373	0.115618	-0.880634	-0.085174
B2874	Age < 9 m.o.	Brain	-1.26149	0.223631	0.0299135	-0.925753	-0.116552
B2876	Age < 9 m.o.	Brain	-1.35451	0.401596	0.0795282	-0.88124	-0.207737
B2880	Age 9-19 m.o.	Brain	-1.17449	0.386133	0.372064	-1.0113	-0.305007
B2883	Age 9-19 m.o.	Brain	-1.56522	0.35032	0.467559	-0.820334	0.03745
B2884	Age 9-19 m.o.	Brain	-1.24108	0.208328	0.561274	-0.980161	0.0169381
B2886	Age 9-19 m.o.	Brain	-1.30463	0.214487	0.273698	-1.07524	0.0812894
B2887	Age 9-19 m.o.	Brain	-1.34687	0.0422933	0.0311805	-0.91574	-0.0218818
B2888	Age 9-19 m.o.	Brain	-1.33123	-0.0480418	-0.0651683	-1.03126	-0.0424348
B2889	Age 9-19 m.o.	Brain	-1.11846	0.321928	0.103028	-0.972338	0.0834105
B2890	Age 9-19 m.o.	Brain	-1.06311	0.513936	0.77679	-1.14735	0.132452
B2891	Age 9-19 m.o.	Brain	-1.29785	0.538484	0.405105	-0.879957	0.0416033
B2892	Age 9-19 m.o.	Brain	-1.22031	0.173871	-0.00821066	-1.1568	0.0718818
B2893	Age 9-19 m.o.	Brain	-1.17195	0.294089	0.0104045	-1.09626	0.0301238
B2900	Age > 19 m.o.	Brain	-1.13345	-0.0299142	0.0517772	-1.37501	0.197305
B2902	Age > 19 m.o.	Brain	-1.11479	0.28337	0.0595478	-1.01947	0.134624
B2903	Age > 19 m.o.	Brain	-1.02048	-0.138766	-0.0352649	-1.23498	0.117879
B2904	Age > 19 m.o.	Brain	-1.12365	-0.0437003	0.0185253	-1.24186	0.184322
B2905	Age > 19 m.o.	Brain	-1.33429	0.079347	-0.0782345	-1.13454	0.0668529
B2911	Age > 19 m.o.	Brain	-1.09226	0.0654987	0.212873	-1.17264	-0.14526
B2913	Age > 19 m.o.	Brain	-1.45301	0.0172053	0.110044	-0.885299	-0.0302617
B2915	Age > 19 m.o.	Brain	-1.10776	0.0768504	0.37372	-1.1345	0.0298567
B2916	Age > 19 m.o.	Brain	-0.988807	-0.17588	-0.0286246	-1.35473	0.0538958
B2917	Age > 19 m.o.	Brain	-0.763294	-0.108877	0.0822611	-1.41429	0.0938568
B2919	Age > 19 m.o.	Brain	-1.03994	-0.173843	0.064478	-1.26882	0.0532386
H2864	Age < 9 m.o.	Heart	-2.95004	-0.451276	-0.0730761	0.46137	0.277666
H2870	Age < 9 m.o.	Heart	-3.60413	-0.491448	-0.0216317	0.591488	0.27852
H2871	Age < 9 m.o.	Heart	-2.39447	-0.75425	-0.0150054	0.757704	0.50293
H2872	Age < 9 m.o.	Heart	-3.03838	-0.399869	-0.0948127	0.428277	0.395657
H2873	Age < 9 m.o.	Heart	-3.46364	-0.459541	-0.0413838	0.574322	0.36073
H2889	Age 9-19 m.o.	Heart	-1.94509	-0.616665	-0.0809399	0.426715	0.658945
H2890	Age 9-19 m.o.	Heart	-2.65266	-0.430611	-0.111683	0.363937	0.593756
H2891	Age 9-19 m.o.	Heart	-2.13123	-0.53699	-0.114952	0.41393	0.709238
H2892	Age 9-19 m.o.	Heart	-2.52651	-0.591719	-0.0774903	0.60707	0.724417
H2895	Age 9-19 m.o.	Heart	-2.40484	-0.441052	-0.120652	0.364818	0.491784
H2900	Age > 19 m.o.	Heart	-2.55902	-0.425717	-0.120399	0.451802	0.673662
H2905	Age > 19 m.o.	Heart	-2.17239	-0.430517	-0.106511	0.274814	0.553319
H2906	Age > 19 m.o.	Heart	-2.96857	-0.287778	-0.135306	0.44463	0.605147
H2907	Age > 19 m.o.	Heart	-3.14049	-0.419188	-0.0803567	0.527348	0.438443
H2911	Age > 19 m.o.	Heart	-2.83478	-0.37902	-0.116667	0.406077	0.492459
K2860	Age < 9 m.o.	Kidney	-0.946508	-0.713355	0.130071	0.634763	-0.741571
K2861	Age < 9 m.o.	Kidney	-1.44906	-0.659323	0.107753	0.642734	-0.57836
K2870	Age < 9 m.o.	Kidney	0.0620805	-1.08318	0.190748	0.120514	0.110623
K2871	Age < 9 m.o.	Kidney	-1.24477	-0.747083	0.115846	0.712359	-0.846815
K2872	Age < 9 m.o.	Kidney	-1.33206	-0.771922	0.147771	0.618434	-0.909016
K2873	Age < 9 m.o.	Kidney	-0.847407	-0.950066	0.156042	1.00318	-0.267706
K2874	Age < 9 m.o.	Kidney	-1.95126	-0.721658	0.124497	0.814966	-0.893472
K2883	Age 9-19 m.o.	Kidney	-1.83029	-0.647378	0.100979	0.768822	-0.648755
K2884	Age 9-19 m.o.	Kidney	-1.767	-0.644247	0.0922084	0.706804	-0.706229
K2886	Age 9-19 m.o.	Kidney	-1.15562	-0.491702	0.00280147	0.573482	0.151394
K2887	Age 9-19 m.o.	Kidney	-1.61862	-0.724695	0.120626	0.822137	-0.725619
K2888	Age 9-19 m.o.	Kidney	-1.4918	-0.682774	0.121332	0.682641	-0.809904
K2889	Age 9-19 m.o.	Kidney	-1.4484	-0.481294	0.0435107	0.493807	-0.52696
K2890	Age 9-19 m.o.	Kidney	-1.69301	-0.631275	0.0929805	0.764419	-0.597716
K2900	Age > 19 m.o.	Kidney	-2.18697	-0.467294	0.0551791	0.676579	-0.541806
K2902	Age > 19 m.o.	Kidney	-1.19753	-0.50774	0.0847256	0.567157	-0.560732
K2913	Age > 19 m.o.	Kidney	-2.28715	-0.568969	0.0754884	0.729717	-0.497532
K2915	Age > 19 m.o.	Kidney	-2.02882	-0.503682	0.0616202	0.701219	-0.44384
K2916	Age > 19 m.o.	Kidney	-1.98357	-0.59379	0.0901246	0.745502	-0.570377
K2917	Age > 19 m.o.	Kidney	-2.2033	-0.558439	0.0828551	0.724867	-0.516609
K2919	Age > 19 m.o.	Kidney	-2.02248	-0.590662	0.0898692	0.763428	-0.594769
L2860	Age < 9 m.o.	Liver	2.42339	-0.88769	-0.0192165	-0.286544	-0.48148
L2861	Age < 9 m.o.	Liver	2.3126	-0.898315	-0.0233392	-0.369118	-0.158454
L2862	Age < 9 m.o.	Liver	2.0229	-0.905795	-0.00912873	-0.486628	-0.292768
L2863	Age < 9 m.o.	Liver	3.57959	-1.61342	0.128448	0.222812	0.107651
L2864	Age < 9 m.o.	Liver	-3.48161	-0.418539	0.00832718	0.729045	-0.0295776
L2865	Age < 9 m.o.	Liver	5.16381	-1.45722	0.061515	-0.256356	0.0130168
L2866	Age < 9 m.o.	Liver	3.14274	-1.16365	-0.0104109	-0.365469	0.114032
L2867	Age < 9 m.o.	Liver	3.61746	-1.3539	0.0924657	-0.237114	-0.536347
L2868	Age < 9 m.o.	Liver	-0.230512	-0.872859	0.0296191	0.123799	-0.113452
L2869	Age < 9 m.o.	Liver	2.21936	-1.15958	-0.02011	-0.254727	0.30417
L2870	Age < 9 m.o.	Liver	1.14583	-0.556988	-0.115258	-0.00377927	0.00462534
L2871	Age < 9 m.o.	Liver	1.04113	-0.880626	-0.0450048	-0.0141404	0.276805
L2872	Age < 9 m.o.	Liver	1.58934	-1.14534	-0.0111378	-0.346994	0.603571
L2873	Age < 9 m.o.	Liver	1.49257	-0.709532	-0.0697622	-0.0759458	0.118032
L2874	Age < 9 m.o.	Liver	0.277445	-0.660325	-0.0824589	0.118704	-0.0202578
L2876	Age < 9 m.o.	Liver	0.896301	-0.745875	-0.0761666	-0.150694	-0.271027
L2880	Age 9-19 m.o.	Liver	-0.835798	-0.851662	-0.0258626	0.664093	0.741984
L2883	Age 9-19 m.o.	Liver	2.29609	-0.827344	-0.0974315	-0.186603	0.0481443
L2884	Age 9-19 m.o.	Liver	-0.50327	-0.266657	-0.179769	0.113968	-0.0678844
L2886	Age 9-19 m.o.	Liver	2.60044	-1.58266	0.00344163	-0.0396476	1.8281
L2887	Age 9-19 m.o.	Liver	0.345225	-0.869043	-0.0288519	0.132863	0.238321
L2888	Age 9-19 m.o.	Liver	1.62963	-0.706785	-0.101387	-0.496124	0.0696052
L2889	Age 9-19 m.o.	Liver	-1.24832	-0.727813	-0.0381982	0.373129	0.599103
L2890	Age 9-19 m.o.	Liver	3.66088	-1.95528	0.161033	0.488192	0.91071
L2891	Age 9-19 m.o.	Liver	2.61603	-1.60778	0.111148	0.515283	0.565307
L2892	Age 9-19 m.o.	Liver	5.03962	-1.66798	0.157751	-0.14402	-0.840201
L2893	Age 9-19 m.o.	Liver	4.75782	-1.83474	0.222954	-0.126716	-0.305874
L2894	Age 9-19 m.o.	Liver	2.50494	-1.54893	0.210197	-0.0466968	-0.752768
L2895	Age 9-19 m.o.	Liver	3.99824	-1.70131	0.178817	-0.204796	-0.282477
L2896	Age 9-19 m.o.	Liver	2.53713	-1.43705	0.162062	0.448869	-0.2527
L2897	Age 9-19 m.o.	Liver	5.25781	-2.02816	0.18934	0.131944	0.838171
L2898	Age 9-19 m.o.	Liver	2.23488	-1.31156	0.133252	0.0273841	-0.499883
L2899	Age 9-19 m.o.	Liver	4.37588	-1.81009	0.276838	-0.085606	-0.950967
L2900	Age > 19 m.o.	Liver	1.72925	-0.774192	-0.133876	0.244932	0.34665
L2902	Age > 19 m.o.	Liver	1.47561	-0.882626	-0.0403457	0.177889	0.295851
L2903	Age > 19 m.o.	Liver	1.49197	-0.716409	-0.098185	-0.0641043	-0.228477
L2904	Age > 19 m.o.	Liver	1.79157	-1.05944	0.140016	-0.224007	-1.39994
L2905	Age > 19 m.o.	Liver	0.420278	-0.431079	-0.210838	0.495704	0.631104
L2906	Age > 19 m.o.	Liver	2.98848	-0.937464	-0.209209	0.822274	1.82086
L2907	Age > 19 m.o.	Liver	-0.307092	-0.548921	-0.116533	0.349942	0.217787
L2908	Age > 19 m.o.	Liver	-0.261989	-0.617591	-0.11481	0.522284	0.501829
L2910	Age > 19 m.o.	Liver	-0.300914	-1.12447	0.0882911	0.648858	0.0488732
L2911	Age > 19 m.o.	Liver	-3.28204	-0.456318	-0.0290245	0.717333	0.142218
L2913	Age > 19 m.o.	Liver	-2.21583	-0.746181	0.0364443	0.67772	0.196841
L2915	Age > 19 m.o.	Liver	4.14984	-2.17193	0.295766	0.433742	-0.32285
L2916	Age > 19 m.o.	Liver	-1.2542	-0.930783	0.0743049	0.616108	-0.00119225
L2917	Age > 19 m.o.	Liver	1.7422	-1.44802	0.181646	-0.0154701	-0.464809
L2918	Age > 19 m.o.	Liver	3.07264	-2.02271	0.241536	0.366867	0.674104
L2919	Age > 19 m.o.	Liver	6.17357	-2.5943	0.329757	0.29598	0.253939
M2870 (Q)	Age < 9 m.o.	Muscle	2.37519	4.16524	-1.66652	0.29088	-0.174024
M2871 (Q)	Age < 9 m.o.	Muscle	2.49439	4.81632	2.47678	0.748495	-0.492936
M2872 (Q)	Age < 9 m.o.	Muscle	1.85379	3.7124	-1.57937	0.188659	-0.340358
M2873 (Q)	Age < 9 m.o.	Muscle	2.64848	4.41313	-1.5319	0.227696	0.0700592
M2874 (Q)	Age < 9 m.o.	Muscle	2.42213	3.97592	-1.654	0.30289	-0.490122
M2876 (Q)	Age < 9 m.o.	Muscle	1.85717	5.71347	4.25698	0.50006	0.218844
M2880 (Q)	Age 9-19 m.o.	Muscle	0.232694	2.82796	-1.19813	0.533772	0.255062
M2883 (Q)	Age 9-19 m.o.	Muscle	1.16433	3.28259	-1.29529	0.270405	-0.0155703
M2884 (Q)	Age 9-19 m.o.	Muscle	1.47185	3.49467	-1.37457	0.258194	-0.0256126
M2886 (Q)	Age 9-19 m.o.	Muscle	1.73305	3.67977	-1.26996	0.160351	0.198104
M2887 (Q)	Age 9-19 m.o.	Muscle	1.05266	3.30487	-1.33858	0.317844	-0.0495375
M2889 (Q)	Age 9-19 m.o.	Muscle	1.56564	4.12277	-1.60801	-0.107749	0.218527
M2903 (Q)	Age > 19 m.o.	Muscle	0.60401	3.00635	-1.16616	0.460924	-0.0546385
M2906 (Q)	Age > 19 m.o.	Muscle	0.84368	3.4861	-1.275	0.117382	0.337114
M2907 (Q)	Age > 19 m.o.	Muscle	0.674454	3.04176	-1.12932	0.387907	-0.0144195
M2908 (Q)	Age > 19 m.o.	Muscle	1.96129	3.24703	-1.26671	0.452573	0.0576215
M2910 (Q)	Age > 19 m.o.	Muscle	1.54963	5.93331	6.80104	0.734181	0.442639
M2913 (Q)	Age > 19 m.o.	Muscle	0.769029	2.93099	-0.887231	0.465579	-0.0547206

## Sheet: Figure_2B
ID	Age_binned	organ	Dim.1	Dim.2	Dim.3	Dim.4	Dim.5
M0301	Age < 9 m.o.	Brain	-1.57786	-0.548465	-0.751939	-0.604026	0.0376612
M0301	Age < 9 m.o.	Heart	0.650463	-1.09856	1.41511	-0.0300017	-0.329648
M0301	Age < 9 m.o.	Kidney	-1.57125	-1.14802	-0.763439	0.629606	-1.10331
M0301	Age < 9 m.o.	Liver	6.70523	-1.28424	-1.71655	0.685148	-0.929094
M0301	Age < 9 m.o.	Muscle	1.79304	4.72306	0.22065	-0.83304	-0.650409
M0302	Age < 9 m.o.	Brain	-1.11498	-0.327928	-0.865377	-0.618545	0.0864069
M0302	Age < 9 m.o.	Heart	0.0366054	-0.940872	0.913282	-0.141414	-0.472917
M0302	Age < 9 m.o.	Kidney	-1.50724	-1.19776	-0.66744	0.65735	-1.0658
M0302	Age < 9 m.o.	Liver	6.00731	-1.43214	-1.22712	0.467528	-0.314278
M0302	Age < 9 m.o.	Muscle	0.686893	3.41687	0.385026	-0.589241	-0.515643
M0303	Age < 9 m.o.	Brain	-0.99427	-0.174792	-0.808662	-0.793178	0.18224
M0303	Age < 9 m.o.	Heart	-2.21549	-0.912865	0.238491	-0.266669	-0.120946
M0303	Age < 9 m.o.	Kidney	-1.59426	-1.19972	-0.687324	0.516697	-0.986545
M0303	Age < 9 m.o.	Liver	2.63728	-1.26763	-0.622036	0.215016	0.0613962
M0303	Age < 9 m.o.	Muscle	1.37311	4.19357	0.327546	-0.723906	-0.502377
M0306	Age < 9 m.o.	Brain	-0.934337	-0.503187	-0.803656	-0.640024	0.101902
M0306	Age < 9 m.o.	Heart	0.360335	-1.21889	1.39863	0.0150844	-0.319395
M0306	Age < 9 m.o.	Kidney	-1.69947	-1.16234	-0.806371	0.609275	-1.13251
M0306	Age < 9 m.o.	Liver	4.81688	-0.87131	-0.544081	-0.130504	0.21205
M0306	Age < 9 m.o.	Muscle	1.64844	3.77682	0.252025	-0.653424	-0.50542
M0401	Age < 9 m.o.	Brain	-1.08258	-0.230762	-0.835121	-0.557022	0.23817
M0401	Age < 9 m.o.	Kidney	-1.53199	-1.18813	-0.497964	0.653851	-0.831744
M0401	Age < 9 m.o.	Liver	4.64733	-1.11837	-0.77353	0.233158	-0.22787
M0401	Age < 9 m.o.	Muscle	0.287842	3.18403	0.315862	-0.566583	-0.356551
M0403	Age < 9 m.o.	Heart	-2.07099	-0.944072	1.1816	0.518718	0.72688
M0404	Age < 9 m.o.	Brain	-1.31411	-0.453661	-0.79837	-0.570143	0.101028
M0404	Age < 9 m.o.	Heart	-2.21559	-1.34893	0.86857	-0.274328	0.700548
M0404	Age < 9 m.o.	Kidney	-2.01369	-0.853061	-0.72257	0.0705076	-0.476048
M0404	Age < 9 m.o.	Liver	4.68681	-0.780831	-1.13496	-0.144931	0.31624
M0404	Age < 9 m.o.	Muscle	0.927644	3.80535	0.26975	-0.64089	-0.297242
M0407	Age < 9 m.o.	Brain	-1.05276	1.18384	-1.01557	1.55721	1.38855
M0407	Age < 9 m.o.	Heart	0.197216	-1.16765	1.25198	0.0108308	-0.285753
M0407	Age < 9 m.o.	Kidney	-1.39486	-1.04776	-0.851909	0.729162	-1.00119
M0407	Age < 9 m.o.	Liver	5.0908	-0.9582	-0.25995	0.0689016	0.438426
M0407	Age < 9 m.o.	Muscle	2.30864	5.20119	0.721085	-0.559285	-0.541408
M0410	Age < 9 m.o.	Brain	-1.0615	-0.479086	-0.894728	-0.580969	0.0921464
M0410	Age < 9 m.o.	Heart	-1.05244	-1.12877	1.40217	0.0996849	0.309081
M0410	Age < 9 m.o.	Liver	6.87288	-1.14395	-0.489371	0.144479	0.35505
M0410	Age < 9 m.o.	Muscle	1.354	5.06195	0.250402	0.986427	0.271026
M0601	Age < 9 m.o.	Brain	-0.928641	-0.428017	-0.914123	-0.59107	0.273274
M0601	Age < 9 m.o.	Heart	-0.997309	-1.29036	1.5191	-0.123502	0.270603
M0601	Age < 9 m.o.	Liver	3.81382	-0.872714	-0.745975	-0.0503116	0.0539577
M0601	Age < 9 m.o.	Muscle	0.556707	3.3871	0.278921	-0.734241	-0.511397
M0603	Age < 9 m.o.	Brain	-1.21502	-0.288266	-0.729862	-0.728787	0.128187
M0603	Age < 9 m.o.	Heart	-0.376949	-1.18168	1.30523	-0.00762362	-0.243063
M0603	Age < 9 m.o.	Liver	3.00511	-0.815341	-0.902537	-0.205741	0.164542
M0603	Age < 9 m.o.	Muscle	0.357656	3.18891	0.271688	-0.758904	-0.449126
M0604	Age < 9 m.o.	Brain	-1.03217	-0.316546	-0.884867	-0.757963	0.235451
M0604	Age < 9 m.o.	Heart	-0.198725	-1.24195	1.30938	-0.0378271	-0.19572
M0604	Age < 9 m.o.	Muscle	0.631586	3.78018	0.0620068	-0.373707	-0.073942
M0608	Age < 9 m.o.	Brain	-0.946018	-0.308404	-0.812026	-0.713704	0.201285
M0608	Age < 9 m.o.	Heart	-0.50106	-1.16525	1.25038	0.038158	-0.119818
M0608	Age < 9 m.o.	Kidney	-2.07198	-1.30392	-0.351564	0.385901	-0.667822
M0608	Age < 9 m.o.	Liver	3.83285	-1.62072	-0.321697	0.131188	-0.187664
M0608	Age < 9 m.o.	Muscle	1.15916	5.07305	0.197568	0.670239	0.142508
M0610	Age < 9 m.o.	Brain	-1.07261	-0.307836	-0.787518	-0.674957	0.21187
M0610	Age < 9 m.o.	Heart	0.902121	-0.985168	1.46302	0.088646	-0.450519
M0610	Age < 9 m.o.	Kidney	-1.73528	-1.09513	-0.686263	0.577121	-1.00915
M0610	Age < 9 m.o.	Liver	4.48347	-1.0877	-0.951456	0.409601	-0.622665
M0610	Age < 9 m.o.	Muscle	2.27646	5.14038	0.677645	-0.709975	-0.969935
M0804	Age < 9 m.o.	Brain	-1.13104	0.791093	-0.801454	0.900118	1.01829
M0804	Age < 9 m.o.	Heart	0.110136	-1.04678	1.35975	-0.0623728	-0.240756
M0804	Age < 9 m.o.	Kidney	-1.83608	-1.15843	-0.508174	0.440171	-0.581075
M0804	Age < 9 m.o.	Liver	3.99745	-1.14209	-0.751236	0.3219	-0.23707
M0804	Age < 9 m.o.	Muscle	-0.655304	2.38044	0.228557	-0.277622	-0.187107
M0805	Age < 9 m.o.	Brain	-1.137	-0.343317	-0.730705	-0.701802	0.162579
M0805	Age < 9 m.o.	Heart	-0.819518	-1.1815	1.28204	-0.0865137	0.0152585
M0805	Age < 9 m.o.	Kidney	-1.8889	-1.00872	-0.603911	0.396661	-0.731545
M0805	Age < 9 m.o.	Liver	4.77537	-1.09362	-0.445957	0.218971	0.00399548
M0805	Age < 9 m.o.	Muscle	0.52955	3.65577	0.246443	-0.196316	-0.159456
M0808	Age < 9 m.o.	Brain	-1.06106	-0.217108	-0.84335	-0.575839	0.31535
M0808	Age < 9 m.o.	Heart	0.260781	-1.19965	1.61077	-0.0737347	-0.0815509
M0808	Age < 9 m.o.	Kidney	-2.71311	-1.06319	-0.616694	0.248894	-0.578935
M0808	Age < 9 m.o.	Liver	4.44777	-0.927015	-0.426583	0.151221	-0.28384
M0808	Age < 9 m.o.	Muscle	2.50058	4.64993	0.193831	-0.652157	-0.54204
M0810	Age < 9 m.o.	Brain	-1.00734	-0.438802	-0.902478	-0.640977	0.160979
M0810	Age < 9 m.o.	Heart	0.348297	-1.00347	1.31632	0.0315148	-0.329654
M0810	Age < 9 m.o.	Kidney	-1.678	-1.13498	-0.6119	0.50301	-0.901524
M0810	Age < 9 m.o.	Liver	4.34855	-0.769052	-0.917407	0.104784	-0.340041
M0810	Age < 9 m.o.	Muscle	2.00553	4.64997	0.404806	-0.779417	-0.687387
M10_7501	Age 9-19 m.o.	Brain	-1.18518	-0.29323	-0.754208	-0.538162	0.205406
M10_7501	Age 9-19 m.o.	Heart	-0.0692778	-1.20396	1.55633	-0.0372712	-0.152385
M10_7501	Age 9-19 m.o.	Kidney	-2.14319	-1.1077	-0.549616	0.489754	-0.851369
M10_7501	Age 9-19 m.o.	Liver	4.48614	-0.833655	-0.880568	0.0872263	-0.496359
M10_7501	Age 9-19 m.o.	Muscle	-0.15833	2.64459	0.075253	-0.46761	-0.431268
M10_7502	Age 9-19 m.o.	Brain	-1.17763	-0.483912	-0.84542	-0.63252	0.165007
M10_7502	Age 9-19 m.o.	Heart	0.219359	-1.20887	1.53683	-0.01869	-0.10214
M10_7502	Age 9-19 m.o.	Kidney	-1.64831	-1.30031	-0.185909	0.523797	-0.614371
M10_7502	Age 9-19 m.o.	Liver	5.74865	-1.06935	-0.708973	0.213485	-0.328866
M10_7502	Age 9-19 m.o.	Muscle	2.15169	5.34859	0.260302	-0.526029	-0.554556
M10_7507	Age 9-19 m.o.	Brain	-1.17285	-0.447392	-0.777142	-0.659023	0.207416
M10_7507	Age 9-19 m.o.	Heart	-0.0601379	-1.05965	1.35028	-0.196681	-0.112542
M10_7507	Age 9-19 m.o.	Kidney	-1.94908	-0.976702	-0.507328	0.27739	-0.470207
M10_7507	Age 9-19 m.o.	Liver	4.89085	-1.08461	-0.357793	0.206906	-0.0224445
M10_7507	Age 9-19 m.o.	Muscle	-0.447539	2.575	0.178069	-0.393083	-0.305219
M10_7508	Age 9-19 m.o.	Brain	-1.03253	-0.275023	-0.806753	-0.751356	0.297527
M10_7508	Age 9-19 m.o.	Heart	-0.384499	-1.17709	2.08912	-0.206626	0.560384
M10_7508	Age 9-19 m.o.	Liver	4.49843	-1.29174	0.0206143	0.255639	0.257756
M10_7508	Age 9-19 m.o.	Muscle	1.12313	4.13338	0.335744	-0.633575	-0.425999
M1201	Age 9-19 m.o.	Brain	-1.18782	-0.104004	-0.808769	-0.312516	0.448199
M1201	Age 9-19 m.o.	Heart	-1.90082	-1.15506	0.816165	-0.151652	0.117946
M1201	Age 9-19 m.o.	Kidney	-2.39882	-1.21055	-0.555337	0.213833	-0.656151
M1201	Age 9-19 m.o.	Liver	4.32864	-0.800552	0.587724	-0.498499	1.40327
M1201	Age 9-19 m.o.	Muscle	-0.131491	3.1523	0.118153	0.216515	-0.083262
M1202	Age 9-19 m.o.	Brain	-1.10721	-0.0429959	-0.770617	-0.286679	0.498066
M1202	Age 9-19 m.o.	Heart	-0.542181	-0.921296	1.13756	-0.347185	0.0063827
M1202	Age 9-19 m.o.	Liver	3.32075	-0.290338	-0.975701	-0.333797	0.17885
M1202	Age 9-19 m.o.	Muscle	-1.32987	1.81826	0.0231583	0.0141819	0.0418898
M1205	Age 9-19 m.o.	Brain	-1.1259	-0.326885	-0.645998	-0.713191	0.219177
M1205	Age 9-19 m.o.	Heart	-1.33393	-1.07418	1.01847	-0.0516382	0.103917
M1205	Age 9-19 m.o.	Kidney	-2.16114	-0.989648	-0.574584	0.224949	-0.515177
M1205	Age 9-19 m.o.	Liver	4.71939	-0.847909	-0.864195	0.225295	-0.359284
M1205	Age 9-19 m.o.	Muscle	-1.61923	1.20844	0.110426	-0.288499	-0.27709
M1208	Age 9-19 m.o.	Brain	-1.23726	-0.53489	-0.826402	-0.569107	0.0970428
M1208	Age 9-19 m.o.	Heart	-0.984434	-1.18464	0.818339	0.113545	-0.312107
M1208	Age 9-19 m.o.	Liver	3.67385	-0.862532	-1.69014	0.243361	-0.597858
M1208	Age 9-19 m.o.	Muscle	0.236002	2.54294	0.0584432	-0.0582744	-0.580413
M1601	Age 9-19 m.o.	Brain	-1.09522	-0.323973	-0.782877	-0.696019	0.143398
M1601	Age 9-19 m.o.	Heart	-0.79459	-1.16324	1.1074	-0.026163	-0.13039
M1601	Age 9-19 m.o.	Kidney	-1.75131	-1.23619	-0.608538	0.471902	-0.654868
M1601	Age 9-19 m.o.	Liver	5.11432	-1.00815	-0.537827	0.248898	-0.280074
M1601	Age 9-19 m.o.	Muscle	0.168986	4.14164	0.0949643	0.68362	0.186822
M1602	Age 9-19 m.o.	Brain	-0.98901	-0.139384	-0.807857	-0.814409	0.226717
M1602	Age 9-19 m.o.	Heart	0.0774361	-1.12205	1.48797	-0.0906678	-0.13029
M1602	Age 9-19 m.o.	Kidney	-1.97232	-1.11448	-0.440028	0.453513	-0.675825
M1602	Age 9-19 m.o.	Liver	2.63577	-1.114	-0.481502	0.0834851	-0.076784
M1602	Age 9-19 m.o.	Muscle	1.7444	4.74047	0.292214	-0.408918	-0.389603
M1603	Age 9-19 m.o.	Brain	-1.02458	-0.332484	-0.826668	-0.623391	0.333595
M1603	Age 9-19 m.o.	Heart	-0.341885	-1.27722	1.64741	-0.102335	0.0732675
M1603	Age 9-19 m.o.	Liver	4.7029	-1.36648	-0.780304	0.671073	-0.553499
M1603	Age 9-19 m.o.	Muscle	-0.857292	1.79706	0.125593	-0.320117	-0.357643
M1607	Age 9-19 m.o.	Brain	-0.961358	-0.55554	-0.938127	-0.625202	0.262248
M1607	Age 9-19 m.o.	Heart	-1.35694	-1.11016	1.05875	-0.108429	0.110394
M1607	Age 9-19 m.o.	Liver	3.63668	-1.2317	-0.933226	0.257427	-0.0248358
M1607	Age 9-19 m.o.	Muscle	1.27934	5.20377	-0.013548	0.493154	0.234787
M2005	Age > 19 m.o.	Heart	0.348757	-1.01432	1.489	-0.118037	-0.132366
M2007	Age > 19 m.o.	Brain	-1.2857	0.145227	-0.754147	-0.278084	0.43544
M2007	Age > 19 m.o.	Heart	-0.968126	-1.07437	0.989378	-0.20515	-0.0730351
M2007	Age > 19 m.o.	Kidney	-2.96138	-1.04484	-0.40111	0.0461709	-0.21216
M2007	Age > 19 m.o.	Liver	2.4451	-0.644239	-0.408583	-0.388588	0.869604
M2007	Age > 19 m.o.	Muscle	-0.767557	2.34682	0.156605	0.163409	0.127286
M2008	Age > 19 m.o.	Brain	-1.00056	-0.235745	-0.732766	-0.688493	0.244429
M2008	Age > 19 m.o.	Liver	4.65518	-0.704972	-0.59437	-0.293005	0.831049
M2008	Age > 19 m.o.	Muscle	-0.145704	3.17741	0.105834	0.312424	0.16614
M2009	Age > 19 m.o.	Brain	-1.13746	-0.338225	-0.677443	-0.694197	0.259007
M2009	Age > 19 m.o.	Heart	-0.139849	-1.04739	1.16993	-0.124917	-0.0520249
M2009	Age > 19 m.o.	Kidney	-3.13571	-0.942344	-0.488799	0.0845703	-0.209903
M2009	Age > 19 m.o.	Liver	1.97491	-1.00317	0.68386	-0.268125	1.16902
M2009	Age > 19 m.o.	Muscle	0.266574	3.22043	0.114671	-0.126169	-0.0215976
M2010	Age > 19 m.o.	Brain	-1.13608	-0.272973	-0.751515	-0.756991	0.194285
M2010	Age > 19 m.o.	Heart	-0.63296	-1.01586	1.10239	-0.18361	-0.0587711
M2010	Age > 19 m.o.	Kidney	-2.49368	-0.956359	-0.339074	0.249556	-0.318608
M2010	Age > 19 m.o.	Liver	2.07804	-0.918889	-0.545726	-0.0616938	0.220643
M2010	Age > 19 m.o.	Muscle	-0.409291	3.29412	0.10462	0.570345	0.244109
M2202	Age > 19 m.o.	Brain	-1.28628	-0.30311	-0.731929	-0.716054	0.171337
M2202	Age > 19 m.o.	Heart	-0.357752	-0.887183	1.11599	0.00554018	-0.0570529
M2202	Age > 19 m.o.	Kidney	-3.06676	-1.00076	-0.410348	-0.0433032	-0.251288
M2202	Age > 19 m.o.	Liver	1.96122	-0.686823	0.175961	-0.490482	0.790013
M2202	Age > 19 m.o.	Muscle	-2.37066	1.04345	-0.0854597	0.330523	0.181582
M2206	Age > 19 m.o.	Brain	-1.20151	-0.303764	-0.78108	-0.542844	0.274314
M2206	Age > 19 m.o.	Heart	-0.360794	-0.994474	1.07793	-0.141272	-0.137856
M2206	Age > 19 m.o.	Kidney	-3.00668	-0.998095	-0.343698	0.0799289	-0.248403
M2206	Age > 19 m.o.	Liver	2.06547	-0.668733	0.0822596	-0.30927	0.425748
M2206	Age > 19 m.o.	Muscle	-2.04235	1.20172	-0.0256416	0.264933	0.134924
M2208	Age > 19 m.o.	Brain	-0.960887	0.134052	-0.895129	0.208923	0.749338
M2208	Age > 19 m.o.	Heart	-0.0689914	-0.942666	1.00687	-0.0799777	-0.210978
M2208	Age > 19 m.o.	Kidney	-2.779	-0.891574	-0.485491	0.135957	-0.290326
M2208	Age > 19 m.o.	Liver	0.119429	-0.492272	0.242891	-0.534185	0.444769
M2208	Age > 19 m.o.	Muscle	1.3413	4.38582	0.242452	0.0664251	-0.135234
M2209	Age > 19 m.o.	Brain	-1.21143	0.46262	-0.877655	0.602056	0.858479
M2209	Age > 19 m.o.	Heart	-0.405075	-0.965105	0.861484	-0.0947973	-0.205885
M2209	Age > 19 m.o.	Liver	2.55881	-1.2313	0.658916	-0.0573009	0.673002
M2209	Age > 19 m.o.	Muscle	-1.92858	0.976936	-0.0423698	0.0383915	0.036219
M2401	Age > 19 m.o.	Brain	-1.46965	0.684243	-0.827321	1.16393	1.06532
M2401	Age > 19 m.o.	Heart	0.562404	-0.883078	1.28558	-0.112315	-0.27769
M2401	Age > 19 m.o.	Kidney	-2.98777	-1.15628	-0.170151	0.23812	-0.295638
M2401	Age > 19 m.o.	Liver	2.81813	-0.612457	-0.764908	-0.0854333	-0.0944872
M2401	Age > 19 m.o.	Muscle	-1.16241	2.9566	-0.0678826	1.21779	0.590757
M2405	Age > 19 m.o.	Brain	-1.10802	-0.219864	-0.767579	-0.705823	0.229912
M2405	Age > 19 m.o.	Heart	-0.157808	-1.10789	1.1865	-0.0606862	-0.101296
M2405	Age > 19 m.o.	Kidney	-2.42088	-1.00322	-0.420718	0.317429	-0.446078
M2405	Age > 19 m.o.	Liver	4.51799	-1.31306	0.752478	-0.210903	1.2706
M2405	Age > 19 m.o.	Muscle	0.468991	4.28304	0.144931	1.12132	0.451231
M2409	Age > 19 m.o.	Brain	-1.12946	-0.211559	-0.706274	-0.399123	0.316435
M2409	Age > 19 m.o.	Heart	-0.155227	-1.10153	1.28502	0.0107928	-0.184459
M2409	Age > 19 m.o.	Kidney	-1.89004	-1.02825	-0.40286	0.391984	-0.491232
M2409	Age > 19 m.o.	Liver	4.12849	-1.12133	-0.279923	0.0460879	0.20366
M2409	Age > 19 m.o.	Muscle	0.527197	4.71181	0.114026	0.995596	0.392947
M2411	Age > 19 m.o.	Brain	-1.13589	-0.398495	-0.76913	-0.530953	0.282661
M2411	Age > 19 m.o.	Heart	-0.786356	-1.08161	0.716617	0.0605949	-0.353509
M2411	Age > 19 m.o.	Liver	3.26077	-0.768883	-0.802919	0.0190103	-0.0287402
M2411	Age > 19 m.o.	Muscle	0.77056	4.55133	0.129961	0.663788	0.00287862
M2603	Age > 19 m.o.	Brain	-1.20027	1.16099	-0.996695	1.87163	1.51712
M2603	Age > 19 m.o.	Heart	-0.401167	-1.23769	1.37855	0.0528895	-0.117003
M2603	Age > 19 m.o.	Kidney	-3.18405	-0.980632	-0.502181	0.0422038	-0.181668
M2603	Age > 19 m.o.	Liver	1.32786	-0.8566	-0.712043	-0.120709	0.0302042
M2603	Age > 19 m.o.	Muscle	-1.08938	1.6998	0.0563277	-0.0820413	-0.0695647
M2604	Age > 19 m.o.	Brain	-1.23385	-0.566318	-0.848181	-0.547859	0.190239
M2604	Age > 19 m.o.	Heart	0.290581	-0.855108	1.11497	-0.215861	-0.26368
M2604	Age > 19 m.o.	Kidney	-3.26859	-0.734102	-0.388443	0.398997	0.085523
M2604	Age > 19 m.o.	Liver	4.77128	-1.36003	-0.337063	0.502473	-0.282335
M2604	Age > 19 m.o.	Muscle	-0.915433	2.57264	0.177839	0.576383	0.308677
M2606	Age > 19 m.o.	Brain	-1.20057	-0.652398	-0.858768	-0.530267	0.198031
M2606	Age > 19 m.o.	Heart	-1.47143	-1.06293	1.17266	0.157676	0.357303
M2606	Age > 19 m.o.	Kidney	-2.87985	-0.76427	-0.611679	0.714596	-0.268183
M2606	Age > 19 m.o.	Liver	4.40928	-1.30124	0.587452	0.0991973	0.49852
M2606	Age > 19 m.o.	Muscle	1.16398	4.10268	0.261953	0.0697412	-0.0832723
M2607	Age > 19 m.o.	Brain	-1.19671	-0.312644	-0.717255	-0.68332	0.130347
M2607	Age > 19 m.o.	Heart	-0.863924	-1.08111	1.06552	-0.015715	-0.128513
M2607	Age > 19 m.o.	Kidney	-2.59691	-0.801851	-0.392728	0.444126	-0.398456
M2607	Age > 19 m.o.	Liver	4.45048	-0.916987	-0.135363	0.33004	-0.427122
M2607	Age > 19 m.o.	Muscle	-1.85066	1.13796	0.157142	0.360224	0.287786
M2801	Age > 19 m.o.	Brain	-1.21289	-0.504769	-0.797547	-0.544064	0.181016
M2801	Age > 19 m.o.	Heart	-0.869316	-0.96832	0.795531	0.128164	-0.28188
M2801	Age > 19 m.o.	Liver	1.71648	-1.25123	1.59627	0.0151781	0.593807
M2801	Age > 19 m.o.	Muscle	-0.783232	2.2584	0.118776	0.101722	-0.071012
M2804	Age > 19 m.o.	Heart	-0.597461	-1.07032	1.08539	0.00445955	-0.132945
M2805	Age > 19 m.o.	Brain	-1.16075	-0.309067	-0.778034	-0.602769	0.170442
M2805	Age > 19 m.o.	Liver	3.94768	-1.2366	0.404207	0.192242	0.173216
M2805	Age > 19 m.o.	Muscle	-1.48332	2.29717	-0.138914	0.846855	0.471074
M2807	Age > 19 m.o.	Brain	-1.23936	-0.445465	-0.782686	-0.553339	0.107814
M2807	Age > 19 m.o.	Heart	-0.0613365	-1.01068	1.19762	-0.0426558	-0.228623
M2807	Age > 19 m.o.	Kidney	-1.89803	-1.08479	-0.165335	0.543191	-0.370368
M2807	Age > 19 m.o.	Liver	5.13121	-1.24245	0.124311	0.420639	-0.189457
M2807	Age > 19 m.o.	Muscle	-0.915361	1.59436	0.16418	0.101141	0.1285
M2809	Age > 19 m.o.	Brain	-1.17728	-0.276483	-0.64363	-0.797245	0.192698
M2809	Age > 19 m.o.	Heart	-2.54661	-1.36756	1.28038	-0.171065	0.656657
M2809	Age > 19 m.o.	Kidney	-3.22235	-0.70783	-0.33158	-0.0301175	0.357144
M2809	Age > 19 m.o.	Liver	1.78902	-1.41469	1.0567	0.195249	0.894816
M2809	Age > 19 m.o.	Muscle	-2.46927	0.333039	0.110486	0.181342	0.143548
M3004	Age > 19 m.o.	Brain	-1.37936	-0.367353	-0.671762	-0.0418292	0.411581
M3004	Age > 19 m.o.	Heart	-1.76825	-0.724099	0.663788	0.228151	0.165116
M3004	Age > 19 m.o.	Kidney	-2.57211	-0.734874	-0.431509	0.346563	-0.428302
M3004	Age > 19 m.o.	Liver	4.03368	-0.559563	-1.22713	-0.152462	-0.0197032
M3004	Age > 19 m.o.	Muscle	-1.58827	1.23799	0.00758065	-0.131583	-0.132312
M3006	Age > 19 m.o.	Brain	-1.4688	0.72701	-0.907758	1.26806	1.16416
M3006	Age > 19 m.o.	Heart	-0.294284	-1.20483	1.51473	0.0365335	0.0622158
M3006	Age > 19 m.o.	Kidney	-2.74706	-0.69758	-0.469567	0.544468	-0.11142
M3006	Age > 19 m.o.	Liver	3.55937	-1.24052	0.786076	-0.0560986	0.824786
M3006	Age > 19 m.o.	Muscle	-2.03007	0.919154	0.0431812	-0.000872388	-0.0543173
M3007	Age > 19 m.o.	Brain	-0.912785	-0.650852	-0.252106	-0.439601	0.48399
M3007	Age > 19 m.o.	Heart	0.463595	-0.957533	1.25852	-0.0479628	-0.302794
M3007	Age > 19 m.o.	Kidney	-1.8793	-0.986812	-0.36118	0.461633	-0.338308
M3007	Age > 19 m.o.	Liver	2.86834	-1.4433	0.778785	0.241818	0.0637411
M3007	Age > 19 m.o.	Muscle	-1.91936	1.51712	-0.0802874	0.528248	0.164594
M3009	Age > 19 m.o.	Heart	-0.773729	-0.924656	0.902271	-0.171463	-0.0721961
M3010	Age > 19 m.o.	Brain	-1.08841	-0.340548	-0.69309	-0.69265	0.204197
M3010	Age > 19 m.o.	Kidney	-2.31344	-0.891362	-0.316011	0.408797	-0.138878
M3010	Age > 19 m.o.	Liver	3.48066	-1.10231	0.152549	0.292802	0.0267068
M3010	Age > 19 m.o.	Muscle	-1.41335	2.76158	0.0211296	1.17364	0.597531
M3204	Age > 19 m.o.	Brain	-1.1902	-0.255609	-0.717441	-0.20685	0.334307
M3204	Age > 19 m.o.	Heart	0.0418167	-0.887969	1.15974	0.163077	-0.21319
M3204	Age > 19 m.o.	Kidney	0.0183303	-0.564059	0.00217992	-0.0453997	-0.0246787
M3204	Age > 19 m.o.	Liver	1.64422	-1.68523	0.822481	0.306606	0.36584
M3204	Age > 19 m.o.	Muscle	-0.194036	2.33906	0.194601	0.12431	-0.360064
M3207	Age > 19 m.o.	Brain	-0.951009	-0.199153	-0.637477	-0.70754	0.10334
M3207	Age > 19 m.o.	Heart	0.19329	-0.878666	1.12644	-0.115331	-0.326924
M3207	Age > 19 m.o.	Kidney	-2.18925	-0.905114	-0.0595679	0.449401	0.0515015
M3207	Age > 19 m.o.	Liver	1.579	-1.70743	0.885749	0.180772	0.503552
M3207	Age > 19 m.o.	Muscle	0.680472	3.66881	0.236651	0.289925	0.0146417
M3209	Age > 19 m.o.	Brain	-1.21187	-0.520636	-0.601513	-0.596546	0.183347
M3209	Age > 19 m.o.	Heart	-0.14395	-0.862861	0.882099	-0.106379	-0.254087
M3209	Age > 19 m.o.	Kidney	-3.04138	-0.718482	-0.149101	0.409763	0.117196
M3209	Age > 19 m.o.	Liver	1.07253	-1.21423	0.0431283	0.135975	-0.0639618
M3209	Age > 19 m.o.	Muscle	0.0971058	3.25477	0.162094	0.230852	0.112487
M3210	Age > 19 m.o.	Brain	-1.14454	-0.490157	-0.81152	-0.625574	0.200182
M3210	Age > 19 m.o.	Heart	-0.699574	-0.933914	0.842756	-0.110527	-0.228489
M3210	Age > 19 m.o.	Kidney	-3.19042	-0.923538	-0.399558	0.27305	-0.187403
M3210	Age > 19 m.o.	Liver	3.46016	-1.45669	0.403106	0.176022	0.289619
M3210	Age > 19 m.o.	Muscle	-1.28224	2.36942	-0.00151504	0.583634	0.301921
M3401	Age > 19 m.o.	Brain	-1.21706	-0.410638	-0.792205	-0.21499	0.371541
M3401	Age > 19 m.o.	Heart	0.249553	-0.985005	1.14521	0.238772	-0.220701
M3401	Age > 19 m.o.	Kidney	-2.58777	-0.838368	-0.319346	0.395293	-0.0899125
M3401	Age > 19 m.o.	Liver	3.66981	-1.13697	1.42815	0.198319	0.35616
M3401	Age > 19 m.o.	Muscle	-0.0900546	3.45897	0.251824	0.41431	0.116943
M3404	Age > 19 m.o.	Brain	-1.35356	-0.433556	-0.695198	-0.629567	0.204244
M3404	Age > 19 m.o.	Heart	-1.01708	-1.03804	0.897319	-0.181978	-0.0698289
M3404	Age > 19 m.o.	Kidney	-3.33908	-0.658827	-0.360385	0.415394	0.139621
M3404	Age > 19 m.o.	Liver	2.50471	-0.78852	0.0528478	-0.280506	0.364822
M3404	Age > 19 m.o.	Muscle	-0.0867926	2.49873	0.168783	-0.193062	0.0565666
M3405	Age > 19 m.o.	Brain	-1.28467	-0.431829	-0.761637	-0.696509	0.242762
M3405	Age > 19 m.o.	Heart	-1.51252	-1.10542	0.613618	-0.149262	-0.103985
M3405	Age > 19 m.o.	Liver	1.57934	-1.08081	-0.32668	0.425826	-0.571911
M3405	Age > 19 m.o.	Muscle	-1.55997	1.88045	0.0727253	0.464903	0.367283
M3406	Age > 19 m.o.	Brain	-1.38722	0.226631	-0.68777	1.05412	1.0152
M3406	Age > 19 m.o.	Heart	-0.918986	-1.01974	0.796142	0.0698252	-0.232138
M3406	Age > 19 m.o.	Liver	2.15565	-0.865464	-0.933196	0.322416	-0.797247
M3406	Age > 19 m.o.	Muscle	-2.32747	0.831264	-0.0889792	0.121858	-0.00224959
M3501R	Age > 19 m.o.	Brain	-1.55594	-0.523023	-0.676303	-0.378305	0.221313
M3501R	Age > 19 m.o.	Heart	0.0249749	-0.93312	1.26988	-0.13711	-0.166166
M3501R	Age > 19 m.o.	Liver	1.25524	-0.809489	-0.164548	0.142122	-0.405654
M3501R	Age > 19 m.o.	Muscle	-0.600694	2.20964	0.327394	0.0933361	0.061168
M3502	Age > 19 m.o.	Brain	-1.05939	-0.690481	-0.307571	-0.470611	0.440458
M3502	Age > 19 m.o.	Heart	-1.50936	-1.20152	1.77248	-0.00973819	0.721444
M3502	Age > 19 m.o.	Kidney	-3.02241	-0.572801	-0.396614	0.460634	0.190342
M3502	Age > 19 m.o.	Liver	3.69209	-1.20741	0.24642	0.249633	0.128425
M3502	Age > 19 m.o.	Muscle	0.0692636	3.65207	0.274425	0.543331	0.429436
M3503	Age > 19 m.o.	Brain	-1.2395	-0.47695	-0.709466	-0.598919	0.205544
M3503	Age > 19 m.o.	Heart	-0.45178	-1.02708	1.13632	-0.0233661	-0.037806
M3503	Age > 19 m.o.	Kidney	-2.35564	-0.765336	-0.221056	0.621802	-0.046934
M3503	Age > 19 m.o.	Liver	4.40407	-1.50628	-0.296481	0.575115	-0.378865
M3503	Age > 19 m.o.	Muscle	-0.963655	2.70485	0.0452063	0.52724	0.244502
M3503R	Age > 19 m.o.	Brain	-1.14181	-0.312318	-0.770978	-0.704585	0.221363
M3503R	Age > 19 m.o.	Heart	-0.730865	-0.919726	1.05146	-0.0507915	0.0229065
M3503R	Age > 19 m.o.	Kidney	-2.79388	-0.905069	0.193345	0.593173	0.141356
M3503R	Age > 19 m.o.	Muscle	-2.06904	1.51728	-0.0221647	0.434119	0.286954

## Sheet: Figure_2C
organ	metal	Dataset_VB	Pvalue_VB	Spearman_rho_VB	Adj.P_VB	Pvalue_VG	Spearman_rho_VG	Adj.P_VG
Brain	Ca	Metals_VB	0.362662	-0.163703	1	0.228773	0.153806	1
Brain	Cu	Metals_VB	1.50916e-06	0.728869	1.50916e-05	0.237708	0.149709	1
Brain	Fe	Metals_VB	1.96774e-05	0.670404	0.000177097	5.42264e-07	0.578881	5.42264e-06
Brain	K	Metals_VB	0.0812832	-0.307918	0.568983	0.000217021	-0.446512	0.00195319
Brain	Mg	Metals_VB	0.666322	-0.0779539	1	0.0369671	-0.261366	0.295737
Brain	Mn	Metals_VB	0.239716	-0.210476	1	0.224728	-0.153883	1
Brain	Na	Metals_VB	0.103563	-0.288429	0.621378	0.113208	0.201539	0.792457
Brain	P	Metals_VB	0.0282639	-0.381974	0.226111	0.396189	-0.107872	1
Brain	S	Metals_VB	0.423302	-0.144215	1	0.28617	0.135373	1
Brain	Zn	Metals_VB	0.252887	-0.208179	1	0.17484	-0.173116	1
Heart	Ca	Metals_VB	0.188723	0.359066	1	0.0133057	0.310353	0.119752
Heart	Cu	Metals_VB	0.00978777	-0.64254	0.0880899	0.950086	-0.00798203	1
Heart	Fe	Metals_VB	0.893615	0.0377964	1	1.44436e-06	-0.557002	1.44436e-05
Heart	K	Metals_VB	0.27335	0.302372	1	0.344892	-0.120006	1
Heart	Mg	Metals_VB	0.544497	0.170084	1	0.570961	-0.0721594	1
Heart	Mn	Metals_VB	0.00338225	-0.724481	0.0338225	0.190763	-0.165673	1
Heart	Na	Metals_VB	0.143017	-0.396863	1	0.78904	0.0341071	1
Heart	P	Metals_VB	0.893615	0.0377964	1	0.542586	-0.0775266	1
Heart	S	Metals_VB	0.893615	0.0377964	1	0.0610337	0.235493	0.448591
Heart	Zn	Metals_VB	0.214761	-0.340168	1	0.0560739	0.240034	0.448591
Kidney	Ca	Metals_VB	0.160305	0.317837	0.96183	5.85632e-19	0.857382	5.85632e-18
Kidney	Cu	Metals_VB	0.23712	-0.26968	1	1.16105e-14	-0.795288	1.04495e-13
Kidney	Fe	Metals_VB	0.5321	-0.144471	1	0.00570851	0.401299	0.0130528
Kidney	K	Metals_VB	0.0348518	-0.462308	0.278814	2.36752e-05	-0.509267	0.000118376
Kidney	Mg	Metals_VB	0.966949	-0.00963143	1	0.00435093	-0.357375	0.0130528
Kidney	Mn	Metals_VB	0.0237431	-0.491203	0.213688	1.42957e-06	-0.568564	1.0007e-05
Kidney	Na	Metals_VB	0.00426139	0.597148	0.0426139	1.8287e-07	0.605701	1.46296e-06
Kidney	P	Metals_VB	0.966949	0.00963143	1	9.93118e-06	-0.528847	5.95871e-05
Kidney	S	Metals_VB	0.647624	0.105946	1	0.878865	0.0197561	0.878865
Kidney	Zn	Metals_VB	0.102745	-0.365994	0.719218	4.22858e-05	-0.495491	0.000169143
Liver	Ca	Metals_VB	0.653603	0.0664532	1	0.0116141	0.323785	0.0580705
Liver	Cu	Metals_VB	0.00222736	-0.426786	0.0182274	1.50699e-10	-0.714021	1.50699e-09
Liver	Fe	Metals_VB	0.0153071	0.344643	0.0918429	0.00313047	0.372302	0.0219133
Liver	K	Metals_VB	0.46371	-0.107143	1	0.23224	-0.155236	0.69672
Liver	Mg	Metals_VB	0.000166721	-0.5125	0.00166721	6.12345e-07	-0.592507	5.51111e-06
Liver	Mn	Metals_VB	0.583096	0.0803571	1	0.838137	-0.0267027	0.838137
Liver	Na	Metals_VB	0.370992	0.133503	1	2.17157e-06	0.564334	1.73726e-05
Liver	P	Metals_VB	0.00268591	-0.419643	0.0188014	0.00647201	-0.34499	0.0388321
Liver	S	Metals_VB	0.00202526	-0.430357	0.0182274	0.393295	0.111261	0.78659
Liver	Zn	Metals_VB	0.558151	0.0857143	1	0.022216	-0.297292	0.0888639
Muscle	Ca	Metals_VB	0.622729	0.128624	1	1.19092e-07	0.608899	1.19092e-06
Muscle	Cu	Metals_VB	0.133857	0.367215	0.936998	0.197567	-0.161905	0.395135
Muscle	Fe	Metals_VB	0.106237	0.393445	0.849895	0.0220977	0.285725	0.0883908
Muscle	K	Metals_VB	0.223808	-0.301641	1	1.54989e-05	-0.511699	0.000108492
Muscle	Mg	Metals_VB	0.268661	-0.275411	1	7.31731e-05	-0.474977	0.000439039
Muscle	Mn	Metals_VB	0.946703	0.0188982	1	0.029396	-0.274619	0.0883908
Muscle	Na	Metals_VB	0.00511952	0.629512	0.0460757	1.33784e-05	0.522267	0.000107028
Muscle	P	Metals_VB	0.796012	0.0655741	1	0.000440899	-0.426511	0.0022045
Muscle	S	Metals_VB	0.603957	-0.131148	1	1.08413e-05	-0.523218	9.7572e-05
Muscle	Zn	Metals_VB	0.00240458	0.668856	0.0240458	0.797785	-0.0326621	0.797785

[truncated: 14 more sheets: Figure_2D, Figure_3_A_pheno_correlations, Figure_3_B&C_PCA_individual_cor, Figure_4A_MSEA, Figure_4B_GSEA, Figure_4C_network, Figure_S1, Figure_S2, Figure_S3, Figure_S4, Figure_S5, Figure_S6, Figure_S7, Figure_S8]
